# Supplementary material for: Global coincident bursts of high frequency oscillations across the human cortex coordinate large-scale memory processing
Source: Nat Commun. 2026 Mar 15;17:3996. doi: 10.1038/s41467-026-70633-7 (PMC13136343; doi:10.1038/s41467-026-70633-7)
Supplement: Supplementary file 4 — Source Data 1 [file 41467_2026_70633_MOESM4_ESM.xlsx]

## Sheet: Export Summary
	This document was exported from Numbers. Each table was converted to an Excel worksheet. All other objects on each Numbers sheet were placed on separate worksheets. Please be aware that formula calculations may differ in Excel.
	Numbers Sheet Name	Numbers Table Name	Excel Worksheet Name
	Fig 1b right recall
		Table 1	Fig 1b right recall
	Fig 1b right Encode
		Table 1	Fig 1b right Encode
	Fig 1b right distractor
		Table 1	Fig 1b right distractor
	Fig 1b right Countdown
		Table 1	Fig 1b right Countdown
	Fig 2b encode
		Table 1	Fig 2b encode
	Fig 2b recall
		Table 1	Fig 2b recall
	Fig 2b countdown
		Table 1	Fig 2b countdown
	Fig 2b Distractor
		Table 1	Fig 2b Distractor
	Fig 2c
		Table 1	Fig 2c
	Fig 2d 60-150
		Table 1	Fig 2d 60-150
	Fig 2d 150-250
		Table 1	Fig 2d 150-250
	Fig 2d 250-500
		Table 1	Fig 2d 250-500
	Fig 2 e
		Table 1	Fig 2 e
	Fig 3b
		Table 1	Fig 3b
	Fig 3c Countdown
		Table 1	Fig 3c Countdown
	Fig 3c distractor
		Table 1	Fig 3c distractor
	Fig 3c encode
		Table 1	Fig 3c encode
	Fig 3c recall
		Table 1	Fig 3c recall
	Fig 4a
		Table 1	Fig 4a
	Fig 4c
		Table 1	Fig 4c
	fig 4d
		Table 1	fig 4d
	Fig 4e
		Table 1	Fig 4e
	Fig 4f
		Table 1	Fig 4f
	Fig 4g
		Table 1	Fig 4g

## Sheet: Fig 1b right recall
0.144776
0.161194
0.174627
0.18209
0.183582
0.180597
0.177612
0.176119
0.177612
0.18209
0.18209
0.176119
0.173134
0.173134
0.168657
0.171642
0.177612
0.179104
0.176119
0.176119
0.171642
0.168657
0.170149
0.170149
0.168657
0.173134
0.176119
0.176119
0.176119
0.176119
0.170149
0.161194
0.153731
0.147761
0.143284
0.138806
0.134328
0.128358
0.126866
0.125373
0.122388
0.123881
0.126866
0.123881
0.120896
0.120896
0.120896
0.122388
0.125373
0.125373
0.125373
0.123881
0.126866
0.129851
0.137313
0.147761
0.156716
0.158209
0.159701
0.161194
0.158209
0.165672
0.176119
0.183582
0.19403
0.20597
0.20597
0.210448
0.222388
0.225373
0.223881
0.223881
0.207463
0.18806
0.168657
0.152239
0.135821
0.129851
0.122388
0.11194
0.104478
0.0985075
0.0925373
0.0925373
0.0985075
0.104478
0.108955
0.11791
0.120896
0.119403
0.116418
0.114925
0.110448
0.110448
0.11194
0.113433
0.11791
0.119403
0.114925
0.11194
0.110448
0.110448
0.113433
0.123881
0.135821
0.146269
0.153731
0.158209
0.158209
0.155224
0.155224
0.155224
0.155224
0.152239
0.152239
0.146269
0.137313
0.128358
0.122388
0.11791
0.119403
0.122388
0.125373
0.132836
0.140299
0.144776
0.150746
0.161194
0.168657
0.174627
0.186567
0.207463
0.226866
0.252239
0.277612
0.308955
0.332836
0.367164
0.398507
0.438806
0.474627
0.508955
0.526866
0.543284
0.549254
0.546269
0.532836
0.51791
0.492537
0.464179
0.437313
0.414925
0.38806
0.362687
0.338806
0.307463
0.279104
0.259701
0.243284
0.229851
0.225373
0.214925
0.2
0.189552
0.179104
0.164179
0.156716
0.153731
0.149254
0.146269
0.144776
0.140299
0.140299
0.143284
0.147761
0.152239
0.162687
0.174627
0.185075
0.191045
0.197015
0.197015
0.19403
0.18209
0.174627
0.168657
0.168657
0.167164
0.170149
0.167164
0.162687
0.159701
0.159701
0.162687
0.171642
0.177612
0.177612
0.173134
0.164179
0.152239
0.144776
0.141791
0.141791
0.144776
0.146269
0.150746
0.152239
0.150746
0.147761
0.152239
0.156716
0.164179
0.170149
0.179104
0.180597
0.179104
0.174627
0.173134
0.174627
0.183582
0.19403
0.201493
0.21194
0.222388
0.223881
0.225373
0.232836
0.240299
0.249254
0.259701
0.270149
0.271642
0.270149
0.259701
0.250746
0.240299
0.237313
0.229851
0.219403
0.204478
0.189552
0.171642
0.159701
0.155224
0.156716
0.158209
0.159701
0.156716
0.156716
0.155224
0.155224
0.156716
0.161194
0.161194
0.159701
0.153731
0.146269
0.140299
0.138806
0.141791
0.149254
0.158209
0.165672
0.164179
0.161194
0.156716
0.152239
0.147761
0.152239
0.150746
0.146269
0.140299
0.131343
0.11791
0.110448
0.104478
0.1
0.0970149
0.0985075
0.1
0.104478
0.108955
0.116418
0.123881
0.135821
0.153731
0.173134
0.192537
0.208955
0.222388
0.225373
0.225373
0.220896
0.213433
0.2
0.18209

## Sheet: Fig 1b right Encode
0.176224
0.204196
0.21958
0.232168
0.237762
0.240559
0.239161
0.239161
0.237762
0.240559
0.243357
0.246154
0.25035
0.254545
0.258741
0.258741
0.261538
0.258741
0.255944
0.241958
0.229371
0.20979
0.19021
0.169231
0.158042
0.145455
0.144056
0.142657
0.145455
0.148252
0.155245
0.159441
0.170629
0.18042
0.188811
0.195804
0.2
0.198601
0.195804
0.193007
0.187413
0.18042
0.167832
0.152448
0.144056
0.141259
0.138462
0.144056
0.151049
0.155245
0.155245
0.156643
0.162238
0.170629
0.176224
0.177622
0.176224
0.173427
0.166434
0.159441
0.155245
0.153846
0.14965
0.141259
0.137063
0.134266
0.131469
0.127273
0.131469
0.135664
0.13986
0.142657
0.145455
0.145455
0.144056
0.13986
0.13986
0.141259
0.14965
0.151049
0.155245
0.155245
0.156643
0.152448
0.155245
0.159441
0.163636
0.169231
0.174825
0.174825
0.173427
0.170629
0.166434
0.159441
0.155245
0.14965
0.145455
0.138462
0.131469
0.124476
0.117483
0.11049
0.104895
0.103497
0.102098
0.102098
0.106294
0.107692
0.109091
0.109091
0.107692
0.107692
0.114685
0.123077
0.137063
0.153846
0.166434
0.173427
0.177622
0.177622
0.174825
0.172028
0.166434
0.156643
0.145455
0.132867
0.125874
0.127273
0.132867
0.144056
0.158042
0.169231
0.179021
0.188811
0.195804
0.204196
0.205594
0.201399
0.194406
0.191608
0.187413
0.19021
0.197203
0.208392
0.220979
0.233566
0.243357
0.26014
0.272727
0.283916
0.28951
0.292308
0.282517
0.27972
0.265734
0.251748
0.244755
0.243357
0.232168
0.229371
0.232168
0.239161
0.25035
0.26993
0.27972
0.292308
0.297902
0.296503
0.28951
0.28951
0.290909
0.288112
0.278322
0.267133
0.255944
0.239161
0.223776
0.215385
0.215385
0.222378
0.230769
0.232168
0.234965
0.234965
0.227972
0.226573
0.237762
0.25035
0.262937
0.271329
0.264336
0.253147
0.241958
0.230769
0.222378
0.223776
0.218182
0.208392
0.2
0.191608
0.184615
0.184615
0.188811
0.194406
0.2
0.204196
0.20979
0.213986
0.213986
0.216783
0.215385
0.211189
0.211189
0.20979
0.206993
0.205594
0.206993
0.204196
0.201399
0.197203
0.19021
0.184615
0.179021
0.170629
0.160839
0.153846
0.141259
0.128671
0.12028
0.114685
0.113287
0.113287
0.11049
0.109091
0.109091
0.11049
0.111888
0.116084
0.12028
0.125874
0.131469
0.144056
0.160839
0.179021
0.194406
0.206993
0.215385
0.21958
0.223776
0.226573
0.225175
0.220979
0.20979
0.2
0.191608
0.184615
0.177622
0.173427
0.165035
0.155245
0.144056
0.134266
0.127273
0.12028
0.109091
0.102098
0.0937063
0.0895105
0.0853147
0.0951049
0.107692
0.124476
0.13986
0.159441
0.172028
0.179021
0.183217
0.187413
0.188811
0.19021
0.19021
0.19021
0.188811
0.186014
0.18042
0.177622
0.174825
0.169231
0.163636
0.158042
0.151049
0.138462
0.124476
0.107692
0.0881119

## Sheet: Fig 1b right distractor
0.0744526
0.0846715
0.0905109
0.0963504
0.10219
0.105109
0.105109
0.10365
0.10219
0.10073
0.10219
0.105109
0.108029
0.110949
0.112409
0.112409
0.113869
0.118248
0.121168
0.122628
0.125547
0.122628
0.116788
0.110949
0.106569
0.105109
0.105109
0.109489
0.118248
0.128467
0.134307
0.140146
0.147445
0.153285
0.156204
0.157664
0.163504
0.172263
0.179562
0.182482
0.189781
0.194161
0.191241
0.189781
0.192701
0.20146
0.213139
0.224818
0.230657
0.243796
0.255474
0.264234
0.278832
0.30073
0.310949
0.313869
0.312409
0.305109
0.290511
0.278832
0.256934
0.233577
0.207299
0.182482
0.160584
0.154745
0.159124
0.164964
0.173723
0.183942
0.194161
0.19854
0.205839
0.214599
0.216058
0.210219
0.20292
0.189781
0.178102
0.170803
0.163504
0.157664
0.159124
0.160584
0.159124
0.166423
0.172263
0.176642
0.182482
0.194161
0.19708
0.20146
0.20438
0.2
0.191241
0.191241
0.185401
0.181022
0.176642
0.170803
0.154745
0.145985
0.137226
0.129927
0.132847
0.135766
0.137226
0.137226
0.137226
0.134307
0.137226
0.145985
0.154745
0.163504
0.166423
0.163504
0.157664
0.150365
0.145985
0.145985
0.144526
0.143066
0.138686
0.131387
0.125547
0.129927
0.132847
0.140146
0.148905
0.154745
0.154745
0.157664
0.160584
0.164964
0.169343
0.169343
0.163504
0.159124
0.154745
0.150365
0.150365
0.153285
0.154745
0.150365
0.140146
0.129927
0.121168
0.109489
0.0992701
0.0905109
0.0832117
0.0759124
0.0729927
0.0729927
0.0817518
0.0948905
0.115328
0.134307
0.157664
0.179562
0.19708
0.20292
0.210219
0.210219
0.20438
0.19854
0.192701
0.178102
0.166423
0.156204
0.143066
0.135766
0.137226
0.138686
0.143066
0.153285
0.159124
0.164964
0.170803
0.172263
0.170803
0.167883
0.164964
0.164964
0.164964
0.163504
0.166423
0.166423
0.160584
0.154745
0.154745
0.150365
0.150365
0.153285
0.160584
0.162044
0.170803
0.172263
0.175182
0.181022
0.189781
0.19708
0.207299
0.216058
0.214599
0.20292
0.189781
0.173723
0.166423
0.169343
0.178102
0.186861
0.19562
0.19562
0.194161
0.19708
0.20146
0.208759
0.217518
0.216058
0.205839
0.192701
0.179562
0.163504
0.156204
0.148905
0.140146
0.132847
0.128467
0.119708
0.115328
0.113869
0.110949
0.106569
0.10365
0.10365
0.105109
0.110949
0.118248
0.125547
0.135766
0.145985
0.148905
0.148905
0.151825
0.151825
0.145985
0.144526
0.144526
0.137226
0.129927
0.122628
0.112409
0.10365
0.10219
0.0992701
0.0992701
0.105109
0.106569
0.105109
0.105109
0.105109
0.106569
0.110949
0.115328
0.116788
0.119708
0.118248
0.116788
0.118248
0.121168
0.125547
0.127007
0.127007
0.122628
0.122628
0.125547
0.131387
0.140146
0.150365
0.156204
0.154745
0.153285
0.150365
0.145985
0.143066
0.137226
0.129927
0.118248
0.105109
0.0890511
0.0759124
0.0642336

## Sheet: Fig 1b right Countdown
0.180451
0.196992
0.207519
0.21203
0.21203
0.206015
0.196992
0.190977
0.18797
0.183459
0.183459
0.180451
0.183459
0.18797
0.196992
0.201504
0.210526
0.206015
0.195489
0.180451
0.166917
0.148872
0.138346
0.12782
0.117293
0.103759
0.103759
0.103759
0.111278
0.120301
0.130827
0.132331
0.133835
0.132331
0.132331
0.130827
0.133835
0.130827
0.12782
0.124812
0.129323
0.130827
0.13985
0.148872
0.162406
0.168421
0.174436
0.181955
0.186466
0.186466
0.184962
0.180451
0.177444
0.174436
0.171429
0.165414
0.16391
0.156391
0.147368
0.141353
0.138346
0.133835
0.133835
0.135338
0.135338
0.135338
0.138346
0.135338
0.138346
0.13985
0.13985
0.141353
0.147368
0.145865
0.144361
0.150376
0.153383
0.154887
0.160902
0.165414
0.16391
0.160902
0.157895
0.153383
0.148872
0.144361
0.135338
0.126316
0.115789
0.109774
0.108271
0.120301
0.132331
0.144361
0.153383
0.162406
0.16391
0.168421
0.17594
0.183459
0.184962
0.18797
0.183459
0.178947
0.17594
0.178947
0.180451
0.192481
0.203008
0.213534
0.222556
0.23609
0.237594
0.23609
0.231579
0.222556
0.206015
0.195489
0.181955
0.166917
0.153383
0.144361
0.130827
0.121805
0.115789
0.114286
0.111278
0.115789
0.120301
0.12782
0.132331
0.135338
0.135338
0.138346
0.13985
0.144361
0.148872
0.156391
0.159398
0.160902
0.156391
0.157895
0.157895
0.159398
0.159398
0.166917
0.168421
0.169925
0.172932
0.174436
0.171429
0.169925
0.160902
0.150376
0.142857
0.138346
0.130827
0.12782
0.126316
0.121805
0.117293
0.114286
0.109774
0.106767
0.108271
0.106767
0.103759
0.105263
0.106767
0.103759
0.102256
0.106767
0.115789
0.124812
0.135338
0.144361
0.148872
0.150376
0.148872
0.148872
0.150376
0.15188
0.148872
0.142857
0.136842
0.133835
0.129323
0.124812
0.121805
0.118797
0.109774
0.103759
0.100752
0.100752
0.100752
0.105263
0.106767
0.109774
0.112782
0.115789
0.115789
0.120301
0.123308
0.126316
0.12782
0.12782
0.124812
0.120301
0.115789
0.112782
0.112782
0.111278
0.111278
0.108271
0.103759
0.0962406
0.0902256
0.0842105
0.0827068
0.081203
0.0827068
0.0857143
0.087218
0.0842105
0.0842105
0.0842105
0.0857143
0.0887218
0.0917293
0.0917293
0.0917293
0.0902256
0.0857143
0.087218
0.0902256
0.0947368
0.0977444
0.0992481
0.0992481
0.100752
0.100752
0.105263
0.112782
0.123308
0.133835
0.15188
0.16391
0.17594
0.184962
0.192481
0.192481
0.192481
0.189474
0.186466
0.183459
0.181955
0.177444
0.177444
0.17594
0.177444
0.180451
0.193985
0.207519
0.219549
0.230075
0.234586
0.228571
0.218045
0.21203
0.215038
0.218045
0.221053
0.219549
0.216541
0.204511
0.192481
0.190977
0.195489
0.201504
0.203008
0.198496
0.189474
0.183459
0.172932
0.171429
0.180451
0.189474
0.18797
0.195489
0.195489
0.195489
0.190977
0.192481
0.183459
0.17594
0.157895

## Sheet: Fig 2b encode
Significant	0.00354074	0.00355523	0.00360531	0.00353665	0.00353983	0.00358222	0.00367934	0.00366423	0.00367766	0.00375173	0.00365	0.00367209	0.00367826	0.00363769	0.00368256	0.00379741	0.00383864	0.00380367	0.00381724	0.00379401	0.00368354	0.003815	0.00378301	0.00377507	0.00365322	0.00358951	0.00343757	0.00339893	0.0033732	0.00340615	0.00338225	0.00347514	0.00342416	0.00340865	0.00339883	0.00357363	0.00354498	0.00356806	0.00353469	0.00355768	0.00354306	0.00356368	0.00357061	0.00350314	0.0035084	0.00350545	0.00344953	0.0034786	0.00352227
Significant	0.00384732	0.00373848	0.0036769	0.00354436	0.00363619	0.00359113	0.00365573	0.00354885	0.00350357	0.00334766	0.0033142	0.0033515	0.00324599	0.0031634	0.00323785	0.00310074	0.00313134	0.00308319	0.00310422	0.00316778	0.00319996	0.00328887	0.00329058	0.00326722	0.00330033	0.00320227	0.00317185	0.00312953	0.00308904	0.00313983	0.00304032	0.00307726	0.00296645	0.0029081	0.00290184	0.00287954	0.00298746	0.00306755	0.00308364	0.0030635	0.00306272	0.0031929	0.00313208	0.003107	0.00312177	0.00314324	0.00314055	0.00297235	0.00295148
Significant	0.00290807	0.00292218	0.00290613	0.00300438	0.00295025	0.00291643	0.00297312	0.00298256	0.00304249	0.00305209	0.00325591	0.00322683	0.00324857	0.00327664	0.00322114	0.00325212	0.00331694	0.00324436	0.00322324	0.00327991	0.00323819	0.00321472	0.00334271	0.00321887	0.00311296	0.00311371	0.00304029	0.00302875	0.00313438	0.00320408	0.00308647	0.00307599	0.00300072	0.00299845	0.00313729	0.00321277	0.00316008	0.00319765	0.00325066	0.0031997	0.00317571	0.00320753	0.00324565	0.00313865	0.00313786	0.00305893	0.00304974	0.003062	0.00304925
Significant	0.00352926	0.00333558	0.00324314	0.00309256	0.00309629	0.00308155	0.00313082	0.00318938	0.00312984	0.00309198	0.00284116	0.00280063	0.00277901	0.00284851	0.00286448	0.00280098	0.00273875	0.00265885	0.00267967	0.00266022	0.00275744	0.00300027	0.00296439	0.00295839	0.00321971	0.00336888	0.00341999	0.00343279	0.00347908	0.00346625	0.00354296	0.00347764	0.00379004	0.00395613	0.00411516	0.00382773	0.0037269	0.00388801	0.00419016	0.00424238	0.00427751	0.00435939	0.00432363	0.00382577	0.00364739	0.00343161	0.00342892	0.00340727	0.00320252
Significant	0.00301296	0.00293001	0.00292975	0.00301673	0.00308005	0.00321529	0.00342251	0.00349929	0.00363267	0.0037558	0.00375806	0.00377863	0.00389758	0.00397339	0.00391031	0.00389401	0.00380613	0.00362231	0.00356246	0.0034947	0.00343968	0.00342983	0.00339869	0.00331186	0.00320929	0.00320617	0.00310502	0.00300513	0.00300902	0.00297074	0.00298758	0.00297824	0.00298494	0.00300143	0.00304409	0.00314454	0.00312445	0.00320798	0.00323499	0.00326232	0.00343288	0.00335037	0.00333316	0.00330477	0.00323814	0.00324425	0.00316931	0.00323175	0.00325251
Significant	0.00339389	0.00347443	0.00337182	0.00332155	0.00333524	0.00335511	0.00326786	0.00323419	0.00323775	0.00312083	0.00306503	0.00304726	0.00300344	0.00306587	0.00310486	0.00323741	0.00333779	0.0034207	0.00352095	0.00345964	0.0036509	0.00367878	0.00374467	0.00376813	0.00378615	0.00374367	0.00363669	0.00348711	0.00343915	0.00341974	0.00346603	0.00330558	0.0032808	0.00329823	0.00335032	0.0033058	0.00340584	0.00345197	0.00352512	0.00350612	0.00342113	0.00345532	0.00347511	0.00343292	0.00341574	0.00337127	0.00345447	0.0033136	0.00338904
Significant	0.00343788	0.00339169	0.00333347	0.00319725	0.00309381	0.00300979	0.00293029	0.00292481	0.00282597	0.00277282	0.00266311	0.00261648	0.00266926	0.00269889	0.00286618	0.00288831	0.00299685	0.00306745	0.00314307	0.003297	0.0032781	0.00334966	0.00344603	0.00345049	0.00346067	0.00348358	0.00356454	0.00349288	0.0035587	0.0035682	0.00347234	0.00344069	0.0033877	0.00332	0.0032925	0.00329239	0.0032008	0.00311299	0.00312137	0.00303779	0.00300719	0.00297472	0.00311997	0.00311318	0.0030481	0.00310221	0.00311044	0.00309946	0.00308632
Significant	0.0035094	0.00348357	0.00348092	0.00349848	0.00352822	0.0034707	0.00350884	0.00343521	0.0034248	0.00337495	0.00342197	0.00347687	0.00343125	0.00344702	0.0034912	0.00358977	0.00365582	0.00369172	0.00370692	0.00374971	0.00379485	0.00372031	0.00370823	0.00383687	0.00387182	0.00384567	0.00379608	0.00379763	0.00389657	0.00397136	0.00401113	0.00406068	0.00409553	0.00406125	0.00398912	0.00391799	0.0038268	0.00376279	0.00373677	0.00359077	0.00351603	0.00346041	0.00340764	0.00339057	0.00342356	0.00336019	0.00335862	0.00342364	0.00339599
Significant	0.00327707	0.00318784	0.00307541	0.00312519	0.00303985	0.00303283	0.00311901	0.00312922	0.00316941	0.0031809	0.00316377	0.00296811	0.00301329	0.00307942	0.00306008	0.00310025	0.0031947	0.00304041	0.00301529	0.00293397	0.00284466	0.00288172	0.00299699	0.00301329	0.0029484	0.00303929	0.0030094	0.00293741	0.00304715	0.00309058	0.00323045	0.00330236	0.00322217	0.00324646	0.00333155	0.00336991	0.00335423	0.00333185	0.00338931	0.00336224	0.00330061	0.00327752	0.00328817	0.00333351	0.00331327	0.00309346	0.00293758	0.00284162	0.00285797
Significant	0.00314957	0.00316511	0.00317487	0.00316358	0.00321218	0.0032816	0.00322962	0.00318271	0.00319759	0.00310343	0.0030596	0.00305967	0.00304475	0.00306368	0.00308397	0.00302484	0.00299117	0.00303387	0.00306268	0.00309613	0.00316446	0.00315766	0.00315208	0.00321723	0.00320674	0.00316094	0.0032283	0.00325544	0.003233	0.00321198	0.00319841	0.00322953	0.00331295	0.00330911	0.00336142	0.0034034	0.00348576	0.00353815	0.0035834	0.00360996	0.00362732	0.00362179	0.00352395	0.00342107	0.0034462	0.00340913	0.00340559	0.00335709	0.00332683
Significant	0.00308597	0.00309423	0.00313019	0.00313869	0.00310464	0.00317243	0.00318776	0.00319649	0.00320852	0.00323511	0.00325147	0.0033076	0.00331852	0.00329142	0.00351975	0.00353152	0.00345933	0.00345617	0.00339835	0.00329582	0.00324029	0.00315538	0.00316779	0.00315932	0.00317464	0.00297818	0.00294881	0.00311581	0.00316133	0.00313747	0.00321143	0.00335827	0.00339178	0.00340863	0.00346424	0.00350068	0.00352203	0.00347599	0.00337838	0.00338962	0.00345372	0.00347781	0.00336639	0.00331087	0.00326	0.00319104	0.00313842	0.00307629	0.0030959
Significant	0.000202805	0.000224068	0.000254076	0.000281688	0.000306588	0.000329578	0.000263987	0.000262024	0.000280226	0.000287058	0.00028589	0.000294844	0.000295052	0.000301835	0.000302092	0.000304847	0.000308188	0.00031148	0.000320344	0.000305567	0.000297051	0.000284968	0.000281929	0.000289659	0.000270686	0.000277471	0.000273208	0.000279493	0.000286187	0.000274194	0.000270198	0.000269588	0.000270847	0.000270891	0.000274353	0.000271282	0.000262489	0.000257589	0.000251335	0.000248637	0.000246368	0.00024576	0.000249098	0.000248821	0.000252166	0.000247404	0.000254679	0.000249439	0.000241824
Non-Significant	0.000264252	0.00026183	0.000266044	0.000277909	0.000281027	0.000279841	0.000268275	0.000262234	0.000259906	0.000254887	0.000252941	0.000265091	0.000281831	0.000289745	0.000281399	0.000282556	0.00027887	0.000290555	0.000295755	0.000294181	0.000298557	0.00029414	0.000298808	0.000285647	0.000283658	0.000287899	0.00028759	0.00029804	0.000289916	0.000287299	0.000288925	0.000284523	0.000279583	0.000268162	0.000262423	0.000256744	0.000246582	0.000241871	0.000232935	0.000227614	0.000231325	0.000229059	0.000235881	0.000247682	0.000246714	0.000240864	0.000241525	0.00025464	0.000253888
Non-Significant	0.00329218	0.00327673	0.0033383	0.00330827	0.00337482	0.0034395	0.00334154	0.0032337	0.00310587	0.00316449	0.00323245	0.00337199	0.0033042	0.00317057	0.00325389	0.00320462	0.00323705	0.00333533	0.00320972	0.00330793	0.00327027	0.00318923	0.00304357	0.00317452	0.00318787	0.00315445	0.0032123	0.00313711	0.00315743	0.00328777	0.00337612	0.00333529	0.00333643	0.00330551	0.00319466	0.00319085	0.00308092	0.00301016	0.00317004	0.00307701	0.00311637	0.00300385	0.00298169	0.0029983	0.00299675	0.00307516	0.00318155	0.00334521	0.00346067
Non-Significant	0.00352868	0.00356407	0.00358431	0.00358444	0.0036749	0.00375615	0.00363114	0.00353775	0.00344077	0.00323898	0.00318282	0.00312378	0.00297731	0.00307576	0.00311705	0.00303466	0.0029785	0.0029888	0.00315063	0.00328416	0.00333426	0.00339306	0.00337484	0.00342172	0.00336331	0.00335702	0.00350865	0.00358069	0.00359922	0.00345914	0.00344214	0.00352983	0.00355354	0.00358286	0.00363828	0.00354029	0.00361854	0.00352567	0.00362832	0.00362693	0.00362592	0.00366376	0.00358647	0.00356564	0.00353659	0.00356213	0.003598	0.00351882	0.00361385
Non-Significant	0.00316911	0.00325913	0.00319828	0.00325003	0.0033898	0.00344078	0.00341045	0.00342073	0.00334107	0.00325152	0.00329372	0.00324797	0.00324783	0.00328362	0.00325173	0.00333905	0.00326479	0.00325805	0.00327588	0.00339375	0.00334477	0.00327563	0.00330997	0.00326538	0.00319056	0.00324899	0.00321364	0.00326249	0.0032684	0.00340269	0.0032877	0.00336829	0.00338003	0.00341628	0.00337075	0.00343005	0.00345936	0.00342957	0.00347342	0.00345946	0.00339209	0.00346141	0.00335206	0.00338042	0.00336904	0.0034262	0.00341927	0.0033549	0.00338459
Non-Significant	0.00323165	0.00321662	0.00331124	0.00333914	0.00350104	0.00351946	0.00350943	0.00339499	0.00323548	0.00323467	0.00308601	0.00316303	0.00327375	0.00318606	0.00334407	0.00325043	0.00329269	0.00329981	0.00338438	0.00340009	0.00335117	0.00340809	0.00333887	0.00339575	0.00339755	0.00317537	0.00312226	0.00307376	0.00299987	0.00298876	0.00296652	0.00301321	0.00301673	0.00313587	0.00307415	0.00307552	0.00303393	0.00312247	0.00323963	0.00339119	0.0034535	0.00345484	0.00337999	0.00339672	0.00322315	0.00329247	0.00329986	0.00328851	0.00322098
Non-Significant	0.00353632	0.00364698	0.0035076	0.00347036	0.00339386	0.00326469	0.0032114	0.00330712	0.00341045	0.00341172	0.00335223	0.00327518	0.00318577	0.00324473	0.00320244	0.00321943	0.00336379	0.0033679	0.00332649	0.00331927	0.00325091	0.00328652	0.00328989	0.00334903	0.00342255	0.00350107	0.00355541	0.00352573	0.00350652	0.0034754	0.00337634	0.00335251	0.00337649	0.00337905	0.00332773	0.00327161	0.00326913	0.00322668	0.00315266	0.00320484	0.00324437	0.00335584	0.00330507	0.00325028	0.00333242	0.00332308	0.0033763	0.00337399	0.00341474
Non-Significant	0.00341841	0.00344432	0.00345793	0.00339572	0.00345444	0.00345876	0.00341075	0.00344309	0.00351152	0.00340047	0.00351942	0.00358467	0.00356837	0.00355707	0.00368681	0.00354765	0.00354268	0.00353728	0.00360319	0.00351491	0.00349282	0.00341863	0.00338631	0.00333541	0.00325636	0.00312191	0.0031785	0.00313253	0.00312111	0.00310884	0.00310734	0.00312564	0.0031323	0.00315455	0.00327232	0.00335301	0.00341505	0.00348197	0.00356012	0.0036348	0.00354832	0.00352581	0.00352348	0.00353186	0.00358241	0.00359034	0.0035367	0.00351761	0.00337713
Non-Significant	0.00321478	0.00323398	0.00328371	0.00335657	0.00339686	0.00331539	0.00315232	0.00308462	0.00321105	0.0032676	0.00323038	0.00334498	0.00332648	0.00330857	0.00327985	0.00322945	0.00333705	0.00343986	0.00353146	0.00353564	0.00352849	0.00354718	0.00357122	0.00357289	0.00358018	0.00367858	0.00363029	0.00366255	0.003608	0.00357615	0.00356899	0.00365405	0.00365468	0.00361049	0.00358017	0.0036055	0.00347386	0.00362464	0.00350981	0.00345015	0.00349747	0.00338107	0.00329429	0.00331979	0.0032421	0.00322842	0.00313467	0.00320374	0.00305917
Non-Significant	0.0034212	0.00336914	0.00337069	0.00340024	0.00342575	0.00338949	0.00345079	0.00342014	0.0034121	0.0032846	0.00324798	0.00320961	0.00332221	0.00335457	0.0033408	0.00331161	0.00329558	0.00326932	0.00325671	0.00328779	0.00339732	0.00342005	0.00339551	0.00331494	0.00329262	0.0033177	0.00328509	0.00332189	0.003324	0.0033396	0.00327956	0.00323144	0.0031992	0.00324178	0.00327232	0.00328269	0.00332585	0.00337416	0.00337325	0.00340243	0.00333561	0.00344993	0.00346483	0.00356763	0.00353219	0.00354216	0.00362152	0.00360752	0.00360484
Non-Significant	0.00290526	0.00283871	0.00279232	0.00275442	0.00289982	0.00310444	0.00335012	0.00344625	0.00340181	0.00338734	0.00339679	0.0034744	0.00354015	0.00360059	0.00375517	0.00363183	0.00354984	0.00325887	0.00329132	0.0031874	0.00325719	0.00321107	0.0032357	0.00329433	0.0032592	0.00318711	0.00323679	0.00334617	0.00348882	0.00345565	0.00351463	0.00348212	0.00351384	0.00344469	0.00344389	0.00342184	0.00332757	0.00336871	0.00326887	0.00330961	0.00331994	0.00334713	0.00328518	0.00324881	0.00337155	0.00328205	0.00335543	0.00346863	0.00349256
Non-Significant	0.00319651	0.00323582	0.00321809	0.00320436	0.00317209	0.0031122	0.00320634	0.0032911	0.00325993	0.00331336	0.00333584	0.00334991	0.00336882	0.00343839	0.00351931	0.00350592	0.00356713	0.00351801	0.0035281	0.00348768	0.00348504	0.00352985	0.00351222	0.00346896	0.00336242	0.00332269	0.00341452	0.00338347	0.00339229	0.00331349	0.0032947	0.00322638	0.00316242	0.0032183	0.00325063	0.003361	0.00333515	0.00326895	0.00318202	0.00322787	0.00335894	0.00339623	0.00342182	0.00341871	0.0034213	0.00338015	0.00331783	0.00330643	0.00330565
Non-Significant	0.0032221	0.00315426	0.00315663	0.00315383	0.00318808	0.00322886	0.0032279	0.00320456	0.00324878	0.00321524	0.00324579	0.0033067	0.0033011	0.00338207	0.00344112	0.00347356	0.00346643	0.00340405	0.0034654	0.00345368	0.00355208	0.00358378	0.00356981	0.00362769	0.00355198	0.00347842	0.00350986	0.00354485	0.00367089	0.00361831	0.00356174	0.00348503	0.00357273	0.00351207	0.00347465	0.00344978	0.00344598	0.00335278	0.0032947	0.00335517	0.00335351	0.00339756	0.00336	0.00324093	0.00324743	0.00324451	0.00334775	0.00336802	0.00340745
[truncated: 212 more columns]

## Sheet: Fig 2b recall
Significant	0.00330981	0.00332076	0.00328708	0.00326754	0.00331032	0.00326704	0.00338993	0.00331612	0.00336214	0.00336668	0.00331418	0.0033412	0.00326699	0.00324095	0.00321846	0.00320652	0.00318672	0.00310121	0.00313242	0.00303195	0.00297332	0.00293369	0.00291194	0.00289792	0.00291659	0.00303955	0.00307784	0.00310748	0.00307875	0.00309816	0.00318324	0.00328383	0.0032855	0.00320996	0.00323895	0.00324928	0.00320085	0.00316644	0.00320937	0.00323255	0.00321457	0.00318541	0.00313428	0.00320429	0.00327655	0.00328137	0.00321738	0.00313952	0.00311538
Significant	0.00293381	0.00295537	0.00298942	0.00304689	0.00303474	0.00303623	0.00296873	0.00295007	0.00291542	0.00288925	0.00286878	0.00284662	0.00283009	0.00281601	0.00285322	0.00286882	0.00293069	0.00288076	0.00287167	0.00282053	0.00275907	0.00274381	0.00273769	0.00272981	0.00269899	0.00263665	0.00265418	0.00258315	0.00263203	0.00260092	0.0025162	0.00253435	0.00251714	0.00251452	0.00243819	0.00254763	0.00256775	0.00254096	0.00253058	0.00256218	0.00261756	0.00272822	0.00281966	0.00279889	0.00284796	0.00296823	0.00288668	0.00284756	0.00285276
Significant	0.00308175	0.00304938	0.00307324	0.00294818	0.00295133	0.00286978	0.00280205	0.00275953	0.00269477	0.00278396	0.002804	0.00274389	0.00278293	0.00279006	0.0028054	0.00279498	0.00275744	0.00276032	0.00274483	0.00279091	0.00266916	0.00261506	0.00257566	0.00255651	0.00250507	0.00251082	0.00248764	0.00251126	0.00247635	0.00252374	0.00251749	0.00257381	0.00258602	0.00267238	0.00263268	0.00260902	0.00263123	0.00263216	0.00264139	0.00270803	0.00266446	0.00264072	0.00262379	0.00263853	0.0025576	0.00260779	0.00257348	0.00258878	0.00254892
Significant	0.00242406	0.00246225	0.0024263	0.00237106	0.00242899	0.00249464	0.00241109	0.00244198	0.00224606	0.0022734	0.00236614	0.00231252	0.00229059	0.00231987	0.00232085	0.00230189	0.00239796	0.00257328	0.00265316	0.00266453	0.00281863	0.00268036	0.00277728	0.00285245	0.0029894	0.00314802	0.00317125	0.00308924	0.00302534	0.0030295	0.00324349	0.00321769	0.00334017	0.00340147	0.00356184	0.00356799	0.00351455	0.00348211	0.00350606	0.00349255	0.00342883	0.00326724	0.00312387	0.00296623	0.0028168	0.00253635	0.00231773	0.00234998	0.00257876
Significant	0.00226192	0.00224273	0.00231131	0.00236265	0.00236608	0.0023946	0.00245204	0.00240992	0.00242365	0.00242702	0.00243394	0.00240876	0.00243658	0.0023806	0.00233963	0.0023543	0.00233774	0.00233823	0.00234693	0.00237399	0.00231609	0.00225563	0.0022812	0.00221991	0.00221729	0.00221199	0.00224133	0.00228957	0.00222826	0.0022661	0.00223295	0.00230719	0.00232372	0.00227935	0.00233058	0.00234473	0.00225577	0.00217157	0.0021473	0.00225476	0.00224224	0.002279	0.00223426	0.00232014	0.00234636	0.00234184	0.00237666	0.00250165	0.00258044
Significant	0.00352829	0.00357062	0.00357307	0.00354227	0.0034919	0.00348313	0.00347304	0.00352094	0.00355725	0.00353829	0.00346273	0.0034458	0.00338632	0.00332409	0.00326943	0.003331	0.00329702	0.00332553	0.00333733	0.00338008	0.00344568	0.00360938	0.0037048	0.00376871	0.00378079	0.00376808	0.00370475	0.00373485	0.00369285	0.00370105	0.00368416	0.00363308	0.0034959	0.00337359	0.00331208	0.00327704	0.00332949	0.00329861	0.0032172	0.00313903	0.00309355	0.00303483	0.00295774	0.00299811	0.00308732	0.00318774	0.00325457	0.00324529	0.00325557
Significant	0.00353431	0.00351621	0.00350836	0.00349405	0.00345063	0.00341353	0.00335426	0.00337227	0.00339423	0.00337502	0.00334433	0.0032006	0.00314284	0.00310116	0.00307277	0.00310877	0.00296519	0.00294731	0.00292685	0.00291406	0.00292736	0.00288903	0.00304541	0.00315771	0.00320682	0.0032607	0.00322906	0.00323575	0.00320162	0.00324298	0.003231	0.00318726	0.00324596	0.00319914	0.00311271	0.00306175	0.00295928	0.00293412	0.00301495	0.00312372	0.00314376	0.00317263	0.00313974	0.00315404	0.00311341	0.00318117	0.00324895	0.00328169	0.00335794
Significant	0.00317685	0.00311252	0.0031506	0.00311876	0.00310799	0.0030666	0.00296937	0.00297476	0.00295964	0.0028919	0.00286507	0.00288528	0.00280766	0.0028253	0.0028609	0.002885	0.00289555	0.00299703	0.00294205	0.00299304	0.00301241	0.00304467	0.00306177	0.00317626	0.0031565	0.00316601	0.00312079	0.00310735	0.00304609	0.00304719	0.00302492	0.00303746	0.00298273	0.00296035	0.00289025	0.00287356	0.0028335	0.0028349	0.00279167	0.00277552	0.00282085	0.00280078	0.00279883	0.00282037	0.00279888	0.00278765	0.00279166	0.00280544	0.00282859
Significant	0.00249576	0.00262799	0.00262414	0.00264043	0.00264981	0.00276366	0.00282111	0.00272882	0.00279195	0.00280268	0.00282397	0.00292203	0.00284966	0.00279434	0.00291244	0.00294999	0.00280792	0.00280716	0.00283194	0.00273234	0.00264525	0.00278906	0.00277185	0.00284424	0.00290236	0.00288589	0.00287036	0.00294894	0.00291201	0.00286985	0.00296882	0.00300216	0.00278604	0.00270529	0.00268044	0.00260665	0.00259235	0.00271925	0.00276443	0.00286549	0.00296887	0.00302929	0.0030907	0.00319665	0.0032538	0.00340278	0.0034406	0.00336699	0.00335518
Significant	0.00319887	0.00311495	0.00312895	0.00314163	0.00324692	0.00318782	0.00321871	0.00318825	0.0031703	0.00325464	0.00319267	0.00318712	0.00316984	0.00314284	0.00316239	0.00306934	0.003071	0.00305287	0.00304104	0.00304184	0.00299003	0.00291823	0.00291591	0.00292973	0.00290542	0.0029031	0.00302062	0.00303109	0.00311681	0.00318433	0.00315565	0.00316189	0.00314119	0.00317056	0.00322708	0.00325819	0.00325136	0.00320874	0.00333226	0.00331665	0.00322713	0.00322285	0.0032553	0.00329945	0.00332484	0.00328919	0.00329412	0.00332618	0.00329379
Significant	0.00372228	0.00367482	0.00373081	0.00381279	0.00376816	0.00364198	0.00355126	0.0035332	0.00346448	0.0033906	0.0034204	0.00343525	0.00338548	0.00340706	0.00337435	0.00338392	0.00353635	0.003644	0.00365115	0.00360291	0.00362837	0.00366313	0.00366532	0.00374008	0.00365119	0.00360823	0.00355933	0.00342912	0.00335033	0.0033422	0.00337321	0.00334976	0.00328331	0.00318717	0.00308476	0.00303975	0.002977	0.00299318	0.00298815	0.00304273	0.00298797	0.0029044	0.00287536	0.00278222	0.00279787	0.00285545	0.00291182	0.00293491	0.00298635
Significant	0.00033089	0.000339433	0.000344022	0.000339471	0.000350181	0.000361305	0.000354525	0.000345435	0.000344813	0.000346766	0.000346347	0.000338332	0.000333438	0.00031968	0.000328588	0.00032684	0.000319557	0.000313337	0.00030847	0.000298808	0.000290334	0.000281839	0.000279879	0.000280789	0.000276683	0.000284999	0.000279493	0.000273748	0.000275547	0.000286373	0.000281602	0.000280895	0.000275567	0.000271129	0.000265591	0.000263828	0.000247288	0.000242145	0.000236048	0.000239519	0.000237411	0.000234709	0.000237688	0.000248661	0.0002486	0.000262927	0.000265956	0.000264542	0.000273769
Non-Significant	0.00324645	0.00320172	0.00321655	0.0032596	0.00327966	0.00327315	0.00320832	0.0033007	0.00325033	0.00310228	0.00305917	0.0030594	0.00312725	0.00305134	0.00300343	0.00298806	0.00297636	0.00304748	0.00293236	0.00289959	0.00297975	0.00313402	0.00328302	0.00325993	0.0032896	0.00331834	0.00333639	0.00339289	0.0034383	0.00352089	0.00347668	0.00345874	0.0034383	0.00330629	0.00328016	0.00330167	0.00330147	0.00321552	0.00310525	0.00301973	0.00306388	0.00318165	0.0031401	0.00306341	0.00310334	0.00320228	0.0031367	0.00319189	0.00322317
Non-Significant	0.00314892	0.00310587	0.00307341	0.00317551	0.00325526	0.0032162	0.00318438	0.00307389	0.00310438	0.00315489	0.00311291	0.003092	0.00320543	0.00316799	0.00300513	0.00306878	0.00321435	0.00324512	0.00333072	0.00338139	0.00340735	0.00344629	0.00343267	0.00338309	0.00339169	0.00346931	0.00333536	0.00331401	0.00335388	0.0032796	0.00317341	0.00313392	0.00305692	0.0031091	0.00307601	0.00306098	0.0031051	0.00306189	0.00303692	0.00305521	0.0030887	0.00314794	0.00316799	0.00321443	0.00318171	0.00319883	0.00321764	0.00314417	0.00322065
Non-Significant	0.00324348	0.00328831	0.00334407	0.00332347	0.00338512	0.00337698	0.00355921	0.0036172	0.00368571	0.00368455	0.00366886	0.00366129	0.00367959	0.00363032	0.00367629	0.00361437	0.00368207	0.00348637	0.0035339	0.00348365	0.00344586	0.00337289	0.00342427	0.00334118	0.0033649	0.00333259	0.00330846	0.00326371	0.00326661	0.00314034	0.00306075	0.00302068	0.00306168	0.00297273	0.00292821	0.00287831	0.00293563	0.00296915	0.00294243	0.00307752	0.00309066	0.00304346	0.00310808	0.00305624	0.00316998	0.0033425	0.00337713	0.0033927	0.00336383
Non-Significant	0.00269712	0.00267158	0.00289536	0.00290245	0.00296182	0.00331843	0.00333222	0.00330737	0.00338975	0.00338133	0.00341427	0.00331741	0.00342485	0.00364546	0.00351054	0.00348224	0.0032486	0.00319684	0.00340034	0.00333591	0.00332982	0.00328381	0.00336739	0.00321365	0.00283065	0.00288231	0.00274334	0.00273248	0.00266747	0.00254868	0.00257092	0.00254168	0.0025943	0.00249186	0.00246812	0.00240586	0.00247324	0.00266531	0.00282633	0.0029743	0.00299119	0.00314074	0.00317114	0.00310742	0.00317137	0.00319647	0.00327047	0.00313395	0.00313746
Non-Significant	0.00321854	0.00320858	0.00318945	0.00304796	0.00303009	0.00301631	0.00313624	0.00310278	0.00315499	0.00324481	0.00326172	0.0032406	0.00328007	0.00329072	0.0033908	0.00330339	0.00326673	0.00329146	0.00332421	0.003274	0.00320474	0.00309232	0.00312542	0.00316101	0.00316828	0.00319064	0.00320451	0.00322412	0.00312208	0.00312329	0.0031863	0.00323984	0.00323422	0.00321458	0.00317084	0.00316934	0.00309286	0.00310507	0.00309326	0.00313931	0.00306205	0.00315801	0.00316992	0.00321142	0.00319119	0.00323305	0.00323617	0.00332515	0.00331032
Non-Significant	0.00331799	0.00336973	0.00326112	0.0031959	0.00315136	0.00317251	0.0031327	0.00318335	0.00322331	0.00327372	0.00326115	0.00323529	0.00322613	0.00332326	0.00333136	0.00335611	0.00346621	0.00354301	0.00354338	0.00346219	0.00347038	0.00340328	0.00338917	0.00348308	0.00353262	0.00357745	0.00360369	0.0035168	0.00354234	0.00347842	0.00351261	0.00348073	0.00347462	0.00351475	0.00350954	0.00350598	0.00351522	0.00342002	0.00345179	0.00340207	0.00338845	0.00348258	0.0034717	0.00347803	0.00336103	0.0032672	0.00333908	0.00343113	0.00345856
Non-Significant	0.00326532	0.00325999	0.00331519	0.00326569	0.00330436	0.00322924	0.00319502	0.00318702	0.00312496	0.00313721	0.00317105	0.00313245	0.00310782	0.00306025	0.00313433	0.00316128	0.00322527	0.00327577	0.00324575	0.00333632	0.00336284	0.00342729	0.0034087	0.00341626	0.00347748	0.00345462	0.00346331	0.00351642	0.00358877	0.00364717	0.003663	0.0036817	0.00360995	0.00353788	0.00351709	0.00352195	0.00346354	0.00331886	0.00337846	0.00329856	0.00331086	0.00323659	0.00321702	0.0031759	0.00316364	0.00319655	0.00324103	0.00326336	0.00332615
Non-Significant	0.00332985	0.00338528	0.00341598	0.00341368	0.00330365	0.00320215	0.00321874	0.00321532	0.003202	0.00316802	0.00320761	0.00316791	0.00309898	0.00312953	0.00306892	0.00313898	0.00322461	0.00320125	0.00323483	0.00328853	0.00329742	0.00326704	0.00324723	0.00331741	0.00339635	0.00354978	0.00365151	0.00362096	0.00359078	0.0035777	0.0034896	0.00354958	0.00352597	0.00351186	0.0035448	0.00346338	0.00326395	0.00320533	0.00321935	0.00323801	0.00327191	0.00339448	0.00328768	0.0032206	0.00322059	0.00318929	0.00319337	0.00328982	0.00319145
Non-Significant	0.000286807	0.000303407	0.000295373	0.000304205	0.00030634	0.000309808	0.000301241	0.000298728	0.000296233	0.000296292	0.000300879	0.000296571	0.000292715	0.000287286	0.000278699	0.000290282	0.000283502	0.000288257	0.000285869	0.000280258	0.00027654	0.00027356	0.000274094	0.000270658	0.000272635	0.000271921	0.000260166	0.00025879	0.000249547	0.000249606	0.000248419	0.000253621	0.000245961	0.000250812	0.000241749	0.000238871	0.000230072	0.000221967	0.000218829	0.000232894	0.000243099	0.000256292	0.000254941	0.000255113	0.000245294	0.000253431	0.000268544	0.000273291	0.000269406
Non-Significant	0.00343065	0.00340959	0.00342215	0.00332357	0.00325537	0.00320871	0.00326649	0.00330486	0.0033343	0.0031592	0.00310746	0.00302549	0.00307144	0.00312735	0.00317103	0.00322227	0.00328649	0.00326812	0.00321803	0.00314917	0.00327253	0.00323283	0.00331419	0.00336077	0.00343708	0.00344285	0.00342002	0.00341402	0.0033352	0.00345399	0.00343726	0.00329598	0.00334674	0.00333733	0.0032215	0.00314074	0.00316087	0.00321609	0.00322611	0.00325446	0.00322314	0.00324362	0.00323624	0.00313906	0.00309722	0.00308635	0.00311375	0.00314804	0.00322025
Non-Significant	0.0033138	0.00328628	0.00324402	0.00325357	0.00325213	0.00329129	0.00330364	0.00332683	0.00328575	0.00329819	0.00330127	0.00320663	0.00317396	0.00316819	0.00312701	0.00314153	0.00310507	0.00314753	0.00304	0.00314918	0.00316402	0.00324572	0.00332468	0.00334387	0.00330292	0.00342962	0.00336289	0.0033443	0.0033969	0.00340811	0.00341242	0.00347954	0.00337901	0.00342533	0.00344363	0.00347799	0.00335578	0.00333074	0.00331036	0.00327334	0.00331809	0.00331065	0.00327739	0.00331616	0.00331413	0.00330111	0.00333027	0.00344131	0.00340191
Non-Significant	0.00337858	0.0034766	0.00343365	0.00343145	0.00342149	0.00341492	0.00347507	0.00354111	0.00360103	0.00358994	0.00357242	0.00350818	0.00347117	0.00340855	0.00334252	0.00339535	0.0034787	0.00344676	0.00335819	0.00333377	0.0033702	0.00323586	0.00326827	0.00325626	0.00338619	0.00348232	0.00335099	0.00328809	0.00333895	0.00340154	0.00339462	0.00337822	0.00340092	0.00338715	0.00341742	0.0033814	0.00329364	0.00335099	0.00338796	0.00336529	0.00340857	0.00336139	0.00337333	0.0033963	0.00335491	0.00340444	0.00350661	0.00355619	0.00354628
[truncated: 212 more columns]

## Sheet: Fig 2b countdown
Significant	0.00376826	0.0036035	0.00338703	0.00361586	0.00351374	0.00353696	0.00351626	0.00344053	0.00343177	0.00337119	0.00352791	0.00352178	0.00351766	0.00362907	0.00349278	0.00351187	0.00359505	0.0035566	0.00362837	0.00369505	0.00375723	0.00356443	0.00368032	0.00375459	0.00383831	0.00394242	0.00385468	0.00371326	0.00379251	0.00377646	0.0036369	0.00376397	0.00372493	0.00374736	0.00387238	0.00380297	0.00369662	0.00370968	0.00367383	0.00358314	0.00363868	0.00375876	0.00366714	0.00378418	0.00378705	0.00364366	0.00356345	0.00344873	0.00350685
Significant	0.00312928	0.00315041	0.00341763	0.00341528	0.00343647	0.0035566	0.00348346	0.00344446	0.00341136	0.00334394	0.00354007	0.00352092	0.00368312	0.00355343	0.00368377	0.0037589	0.00357454	0.00354681	0.00354862	0.00353766	0.00343863	0.0031108	0.00317895	0.00319037	0.0030907	0.00293294	0.00274208	0.00265884	0.00275369	0.00260482	0.00278837	0.00282045	0.00285942	0.00288713	0.00281804	0.00286863	0.00279331	0.0029399	0.00303764	0.00288644	0.0028926	0.00283313	0.00301345	0.00315473	0.00316748	0.00308923	0.00314937	0.00314521	0.00328254
Significant	0.00396486	0.00384798	0.0038714	0.00379152	0.00366572	0.003693	0.00339941	0.00346823	0.00343162	0.00341159	0.00345923	0.00356193	0.00360617	0.00359059	0.00374976	0.00384729	0.0039353	0.00387345	0.00389726	0.00399643	0.00392752	0.00389448	0.0038003	0.00383748	0.00374705	0.00362732	0.00349376	0.00343216	0.00350044	0.00345479	0.00346345	0.00358412	0.0036167	0.00368234	0.00357178	0.00370122	0.00373199	0.0038621	0.00388582	0.00400535	0.00400482	0.00382431	0.00380129	0.00386112	0.00382365	0.00390108	0.00392253	0.00390154	0.00380554
Significant	0.00355276	0.00342085	0.00337889	0.0033103	0.00282429	0.00261093	0.00286498	0.00297363	0.00327906	0.00303772	0.0030433	0.00307211	0.00313059	0.00330204	0.00342647	0.00360405	0.00365407	0.00344586	0.00338874	0.00327722	0.00325698	0.00332393	0.00346101	0.00379175	0.00372852	0.00380488	0.00365846	0.00353488	0.00350847	0.00355917	0.00374925	0.00450198	0.00435321	0.00434158	0.00417237	0.0041984	0.004068	0.0042517	0.00444514	0.00440959	0.00435486	0.00410745	0.00335656	0.00332651	0.00333769	0.00318025	0.00317925	0.00392291	0.00397059
Significant	0.00365243	0.003566	0.00358075	0.00363901	0.00383192	0.00416915	0.0041608	0.00428845	0.0045672	0.00469889	0.0049458	0.00476084	0.00472893	0.00467996	0.00451392	0.00431126	0.00414205	0.00419342	0.00416777	0.0040516	0.00394143	0.00387098	0.00393173	0.00383527	0.0040381	0.00401278	0.00430366	0.00425855	0.0041493	0.00406228	0.00398346	0.00393439	0.00394386	0.0040956	0.00422833	0.00415457	0.00419669	0.00407185	0.00416912	0.00413106	0.00403682	0.00414657	0.00423716	0.00413923	0.0039449	0.00379648	0.00356951	0.00364497	0.00358207
Significant	0.00281862	0.00276707	0.0028855	0.00291834	0.00279851	0.00280291	0.00298983	0.00289002	0.00301714	0.00302715	0.00306611	0.00328852	0.00349502	0.00355251	0.00359458	0.00364282	0.00381934	0.00371924	0.00368679	0.00369412	0.00364676	0.0037696	0.00363844	0.00340182	0.00343993	0.0035522	0.00357521	0.00355205	0.00360097	0.00380238	0.00374212	0.0040641	0.0042055	0.00430304	0.00447947	0.00442619	0.00445706	0.00443278	0.00446295	0.00450761	0.00441512	0.00436315	0.00400933	0.00386159	0.00391039	0.00387352	0.0037961	0.0037304	0.00365899
Significant	0.0042225	0.00453559	0.00450124	0.00434988	0.00435346	0.00439174	0.00424201	0.00403369	0.00397318	0.00395739	0.0038269	0.00378359	0.00353914	0.00347254	0.00342667	0.00339572	0.00340248	0.00337931	0.00338718	0.00346018	0.00337348	0.00342719	0.00345633	0.00361225	0.00367848	0.00380214	0.0037902	0.00367382	0.00384276	0.00403324	0.00408843	0.00405456	0.00398633	0.00387111	0.00379695	0.00368966	0.00373174	0.00377084	0.00376622	0.00359595	0.00347002	0.00334074	0.0034383	0.00351287	0.00343414	0.00339552	0.00352587	0.00365389	0.00362388
Significant	0.00437627	0.00426554	0.00410733	0.00393411	0.00386347	0.00371494	0.00345007	0.00340483	0.00326341	0.0032966	0.00318225	0.00311536	0.00313053	0.00305358	0.00306387	0.00311386	0.00299958	0.00302101	0.00312198	0.00326782	0.00321197	0.00326389	0.00328914	0.00331623	0.00337878	0.00328603	0.00335078	0.00352373	0.00354932	0.0035713	0.00351654	0.00350193	0.00370521	0.00364987	0.00363705	0.00357666	0.00373469	0.00378727	0.00371778	0.00374906	0.00369294	0.00375401	0.00391784	0.00379919	0.00408312	0.00417833	0.00427728	0.00429772	0.00431565
Significant	0.00484762	0.00476354	0.00486613	0.00484431	0.00477618	0.00471188	0.0046047	0.00464678	0.00488445	0.00501563	0.00513116	0.00496103	0.00524008	0.00530839	0.00522815	0.00495641	0.00483847	0.00490112	0.00490236	0.00454066	0.00438649	0.0042323	0.00419812	0.00378886	0.00358594	0.00366031	0.00387188	0.00387698	0.00382984	0.00385341	0.0040205	0.00388838	0.00391294	0.00420698	0.00435038	0.00424566	0.00396451	0.00383834	0.00387987	0.00391924	0.00387402	0.00372338	0.00396339	0.00408004	0.00376365	0.00371554	0.00371615	0.00398308	0.00404532
Significant	0.00295088	0.0030952	0.00296496	0.00300148	0.00301059	0.0030648	0.00321344	0.00332174	0.00331721	0.00360339	0.00372429	0.00366681	0.00361646	0.00372231	0.00384972	0.00387897	0.00385471	0.00370278	0.00368253	0.00381539	0.00364987	0.00354046	0.00367582	0.00376838	0.0037121	0.00366717	0.00384627	0.00386718	0.00389543	0.00384269	0.00386527	0.00375444	0.00382272	0.00365471	0.00365744	0.00374244	0.0036741	0.00357299	0.00359131	0.00362981	0.00362028	0.00346742	0.00360374	0.00347715	0.00340148	0.00340611	0.00336282	0.00340557	0.00329434
Significant	0.00285723	0.00280936	0.00274815	0.00275813	0.00275866	0.00270243	0.00266529	0.00271646	0.00252232	0.00237296	0.00230996	0.00246159	0.00261579	0.00256941	0.00256008	0.00265248	0.00273601	0.00279994	0.00265628	0.00268741	0.00279896	0.00288367	0.0029541	0.00274013	0.00278214	0.00284369	0.00278187	0.00280802	0.00283488	0.00299985	0.00305502	0.00301541	0.00300285	0.00281627	0.00283409	0.0029065	0.00295624	0.00296702	0.00280214	0.00275201	0.00255708	0.00253356	0.00251129	0.00243493	0.00282204	0.00294033	0.00293093	0.00291335	0.00290181
Significant	0.00025055	0.000244292	0.000249868	0.000254047	0.000256488	0.000242124	0.000246011	0.000270344	0.000273014	0.000257288	0.000265841	0.000273339	0.000277196	0.00025717	0.000253735	0.000234991	0.000235084	0.000236071	0.000223732	0.000240164	0.000246799	0.000255077	0.000232352	0.00022089	0.000252371	0.000267643	0.000263429	0.000284702	0.000292132	0.000265106	0.000245197	0.000242837	0.000249119	0.000256029	0.000256591	0.000253991	0.000234501	0.000245131	0.000244388	0.000248952	0.00024877	0.000262449	0.00024841	0.000228223	0.00021711	0.000227902	0.000210595	0.000224254	0.00022609
Non-Significant	0.00298273	0.00311845	0.00305826	0.00311148	0.00316364	0.00309629	0.0031845	0.00327953	0.00355074	0.00368716	0.0039216	0.00405502	0.00387848	0.00388481	0.00376962	0.0037274	0.00378542	0.00370621	0.00384416	0.00352073	0.00340098	0.00315935	0.00309411	0.0030292	0.00306495	0.00328112	0.0032316	0.00307672	0.00316971	0.00308495	0.00324823	0.00329183	0.00340752	0.00337195	0.00338098	0.003531	0.00351729	0.00375034	0.00389608	0.00374083	0.00379623	0.00371673	0.00372843	0.00364593	0.00364329	0.00379847	0.00377129	0.00367812	0.00349633
Non-Significant	0.00290733	0.00292292	0.00289428	0.00281838	0.00268813	0.00286237	0.00283679	0.00294281	0.00291824	0.00332592	0.0032961	0.00319811	0.00325014	0.0032943	0.00345492	0.00365992	0.0039699	0.00400061	0.00388337	0.00397251	0.00369377	0.00386202	0.00400136	0.00389016	0.00391634	0.00384139	0.00381146	0.00337536	0.00340334	0.00332049	0.00322937	0.00314049	0.00309392	0.00288762	0.00300387	0.00291123	0.00297395	0.00288725	0.00284244	0.0029863	0.00299803	0.00334867	0.00328456	0.00320408	0.00370003	0.00366123	0.003684	0.00358905	0.00369785
Non-Significant	0.00288882	0.00271781	0.00287815	0.00285032	0.00304826	0.00323128	0.00331813	0.00333936	0.0032609	0.00315667	0.00336202	0.00351919	0.00370265	0.00374083	0.003712	0.00358342	0.00345893	0.00343041	0.00342794	0.00341453	0.00350516	0.00346553	0.00353544	0.00349692	0.00337652	0.00361809	0.00396917	0.00400647	0.00394607	0.00404946	0.00401293	0.00394408	0.00375075	0.00365323	0.00337261	0.00352233	0.0033619	0.0030674	0.00294852	0.00299045	0.00293809	0.00289727	0.00280552	0.00283126	0.00308068	0.00318387	0.00293619	0.00277776	0.00273245
Non-Significant	0.00465289	0.00470813	0.00486483	0.0044388	0.00387237	0.0039582	0.00366929	0.00381576	0.00306235	0.00344065	0.00347943	0.00370686	0.00421689	0.0041748	0.00413912	0.00399681	0.00389643	0.00392428	0.00384365	0.00382974	0.00332398	0.00324591	0.00296927	0.00245959	0.00250373	0.00253345	0.00248594	0.00234883	0.00240787	0.00261727	0.00260989	0.0026229	0.00267693	0.00278202	0.00271844	0.00258772	0.00257043	0.00272793	0.00275752	0.00253425	0.00228078	0.00217081	0.0022409	0.00251565	0.00248494	0.00251744	0.00263299	0.00258949	0.00260348
Non-Significant	0.00327793	0.00304339	0.00321291	0.00334674	0.00343128	0.00301791	0.00312514	0.00316547	0.00315655	0.00345479	0.00354221	0.00346918	0.00354971	0.00347701	0.00322598	0.00321892	0.00360433	0.00348856	0.00366292	0.00358993	0.00350234	0.00329586	0.00343058	0.0034737	0.00389678	0.00405565	0.00416874	0.00434594	0.00435764	0.00415755	0.00421869	0.00424299	0.00431152	0.00414192	0.00423923	0.00379981	0.00357885	0.00335657	0.00294609	0.00299989	0.00300386	0.00303314	0.00324867	0.003454	0.00403522	0.00391662	0.00392777	0.00406806	0.00399555
Non-Significant	0.00310368	0.00303992	0.00304928	0.00317507	0.00342782	0.00343788	0.00331885	0.00346781	0.00339917	0.00349665	0.00355076	0.00347918	0.00334734	0.0032416	0.00326464	0.00297769	0.00290423	0.00327152	0.00315944	0.00339265	0.00334557	0.00330196	0.0032338	0.00329557	0.00332591	0.00306661	0.00323279	0.00330883	0.00314987	0.00302728	0.00281752	0.00294008	0.00299116	0.00299412	0.00309897	0.00304406	0.00321617	0.00345539	0.00350708	0.00353417	0.00375195	0.00379326	0.00371213	0.00382626	0.0038281	0.00385284	0.00399875	0.00399113	0.00385332
Non-Significant	0.00354815	0.00368645	0.00358405	0.00350834	0.00382854	0.00389412	0.00367968	0.00357116	0.00358527	0.00359801	0.00382349	0.00390717	0.00380722	0.00398237	0.00413114	0.00382342	0.00373018	0.00387648	0.00390696	0.00398384	0.00395985	0.00388189	0.00382103	0.00368734	0.003633	0.0034991	0.0035297	0.00376784	0.00388297	0.00378961	0.00349772	0.00346877	0.00347775	0.00352988	0.00365383	0.00372527	0.00390167	0.00388186	0.00360752	0.00341703	0.00341699	0.00341847	0.00329581	0.00310897	0.00294917	0.00295279	0.00271707	0.00292792	0.0030284
Non-Significant	0.0037352	0.0037903	0.00376065	0.00392315	0.00378633	0.00371203	0.00367175	0.00343437	0.00380542	0.00380494	0.00367607	0.00382478	0.0039134	0.0039952	0.00384226	0.00384776	0.00369574	0.00381901	0.00409454	0.00390946	0.00390781	0.00394329	0.0038409	0.00383852	0.00378794	0.00381926	0.00383251	0.00387455	0.00393767	0.00379906	0.00394261	0.00412673	0.00406719	0.00406254	0.00392183	0.00390319	0.00394125	0.00397949	0.00400596	0.00365404	0.0038045	0.00356791	0.00329946	0.00335578	0.00322786	0.00329936	0.00342283	0.00320757	0.00324011
Non-Significant	0.00244338	0.00293809	0.00298266	0.00298679	0.0029621	0.0029255	0.00298265	0.00313488	0.00317972	0.00313359	0.00348557	0.0035237	0.0033558	0.00327108	0.00313207	0.00312267	0.00310081	0.00299118	0.00319137	0.0031114	0.00338884	0.00344556	0.00345688	0.00322347	0.00337287	0.00346349	0.00343658	0.00364092	0.00347934	0.00312872	0.00339703	0.00319257	0.00302523	0.00320505	0.00323689	0.00312174	0.00315735	0.00317116	0.00305775	0.00324249	0.00343285	0.00342506	0.00351421	0.00343464	0.00326929	0.00329844	0.0034167	0.00337682	0.00349687
Non-Significant	0.00436435	0.00436602	0.00440677	0.00426555	0.00412187	0.0032258	0.00341056	0.00344461	0.00330506	0.00331144	0.00331515	0.00339543	0.00333023	0.00315519	0.00323649	0.00326836	0.00321565	0.00312382	0.00310833	0.00318748	0.0032609	0.00331619	0.00317078	0.00322105	0.0034923	0.00344533	0.003457	0.00332905	0.00334569	0.00338758	0.00349879	0.00347555	0.00362748	0.00360865	0.00355194	0.00345698	0.00347359	0.00353541	0.00365132	0.00351817	0.00334274	0.00319183	0.0030591	0.00297327	0.00297177	0.00291331	0.00287694	0.002939	0.00292765
Non-Significant	0.00351548	0.00360337	0.00369841	0.00375038	0.00380865	0.00365995	0.00367066	0.00382345	0.00381426	0.00383372	0.00374134	0.0036535	0.00360362	0.00357978	0.00349364	0.00340198	0.00357972	0.00349225	0.00325332	0.00308505	0.00299183	0.00332111	0.00313829	0.00307061	0.00309846	0.0030909	0.00312702	0.00301101	0.00287631	0.00314312	0.0030695	0.00306828	0.00299075	0.00327667	0.0034386	0.00344506	0.00342615	0.00342977	0.00351243	0.00346628	0.00337705	0.00354187	0.00363011	0.00341982	0.00322001	0.00305496	0.00292231	0.00301	0.00299419
Non-Significant	0.00343437	0.00380542	0.00380494	0.00367607	0.00382478	0.00299412	0.00309897	0.00304406	0.00321617	0.00345539	0.000325729	0.000327333	0.000323195	0.000321386	0.00032371	0.000326024	0.000314844	0.000312462	0.000277831	0.000287798	0.00029604	0.000300986	0.000297266	0.000297958	0.000298945	0.000314859	0.000321392	0.000323659	0.000323205	0.000337527	0.000326659	0.000316595	0.00032428	0.00033044	0.000338521	0.000366485	0.000333387	0.000307307	0.000328246	0.00033275	0.000340199	0.000335306	0.000343676	0.000326412	0.00030372	0.000289346	0.000270599	0.000275842	0.000286929
[truncated: 212 more columns]

## Sheet: Fig 2b Distractor
Significant	0.00366455	0.00368558	0.00370655	0.00363654	0.00360208	0.00353476	0.00353734	0.00359883	0.00361977	0.00362704	0.0035346	0.00344963	0.00349411	0.00353243	0.00351907	0.00360894	0.00363733	0.00358184	0.00352491	0.00349555	0.00355626	0.00362412	0.00367071	0.00361664	0.00358062	0.00365207	0.00364269	0.00364566	0.00377959	0.00383519	0.00384215	0.00379704	0.00373965	0.00371878	0.00371774	0.00361559	0.00362762	0.00355741	0.0035329	0.00346427	0.00348168	0.00351453	0.00347873	0.00350079	0.00357307	0.00357337	0.00364677	0.00365413	0.00376298
Significant	0.00270696	0.00272507	0.00267367	0.00271959	0.00285349	0.00288995	0.00293177	0.00296728	0.00302025	0.00297979	0.00297008	0.00287683	0.00284601	0.00287266	0.00285019	0.00277657	0.00276611	0.00281408	0.00281432	0.00283925	0.00296005	0.00309056	0.0030922	0.00317375	0.00317444	0.00317747	0.00322922	0.00328882	0.00329473	0.00328338	0.00321637	0.00316969	0.0031202	0.00324696	0.00327728	0.00333948	0.00339665	0.00338952	0.00337857	0.00352722	0.00358276	0.00372365	0.0037921	0.00385329	0.00382567	0.00376061	0.00376686	0.00380494	0.00380977
Significant	0.00473639	0.00473566	0.00468718	0.00469377	0.00477476	0.0047708	0.00480442	0.00487782	0.00485438	0.00486318	0.00482415	0.00484328	0.00482779	0.00480247	0.00477684	0.00471803	0.00463872	0.00458147	0.00448241	0.00443368	0.00433948	0.00433684	0.00421446	0.00412894	0.00405808	0.00399235	0.00387257	0.00379722	0.00381934	0.00385663	0.00386825	0.00390865	0.00381452	0.00387725	0.00389284	0.00394533	0.00396174	0.00397042	0.00398953	0.00388459	0.00372037	0.00370178	0.00360245	0.00367516	0.00361988	0.00357926	0.00352508	0.0034758	0.00349289
Significant	0.00396049	0.00393178	0.00407833	0.00399142	0.00391921	0.00398948	0.00405781	0.00400032	0.00397873	0.00396389	0.00409934	0.00410129	0.00416522	0.00418307	0.00426598	0.00419278	0.00406543	0.00394697	0.00393162	0.00386901	0.00384875	0.00374951	0.00378737	0.00402479	0.00401522	0.00405242	0.00405713	0.00417837	0.00420932	0.00442766	0.00450826	0.00450448	0.00442747	0.00439095	0.00419112	0.00406912	0.00395045	0.0039704	0.00391374	0.00372906	0.00351412	0.00345196	0.00339545	0.00341918	0.00329129	0.00307264	0.00331917	0.00334904	0.00365074
Significant	0.00536924	0.00520326	0.00503484	0.00500582	0.00489368	0.0048134	0.00479685	0.00493635	0.00482547	0.00496269	0.00492304	0.00486872	0.00489754	0.0049973	0.00512122	0.00508424	0.00507321	0.00505062	0.00487356	0.00488797	0.0047473	0.00464126	0.0045758	0.0045024	0.00442918	0.004367	0.00438268	0.00426127	0.0042821	0.00436322	0.00428863	0.00439231	0.00443077	0.00438496	0.00441056	0.00440814	0.00429718	0.00429431	0.0042841	0.00423037	0.00413094	0.00418931	0.00418572	0.0041412	0.00426428	0.00427598	0.00427762	0.00430442	0.00438689
Significant	0.00328416	0.00328963	0.00343509	0.00337682	0.00343596	0.00344465	0.00346176	0.00346142	0.00346313	0.00353513	0.0035404	0.00356561	0.00348774	0.00336802	0.00343754	0.00341898	0.00348257	0.00338726	0.00344178	0.00344695	0.00340713	0.00346367	0.00347561	0.00354349	0.0035575	0.0035365	0.00358635	0.00361927	0.00362836	0.00365129	0.00361017	0.00364209	0.00363759	0.00358826	0.0035841	0.00350055	0.00343297	0.00335687	0.00320985	0.00326459	0.00321518	0.00312461	0.00309389	0.00304694	0.00301794	0.00294183	0.00293143	0.00292109	0.00289655
Significant	0.00399834	0.0039343	0.00404374	0.00405419	0.00399707	0.00396411	0.00383398	0.0038199	0.00383176	0.00377293	0.00379346	0.00380569	0.00387556	0.00372518	0.00375263	0.00373518	0.00374418	0.00381183	0.0038993	0.00385389	0.00377412	0.00368857	0.00362456	0.00349079	0.00339449	0.00331624	0.00318923	0.0030798	0.0029455	0.00278976	0.00276507	0.00271919	0.00279784	0.00267281	0.00270704	0.00271133	0.0026688	0.00267436	0.00264068	0.00266146	0.00266849	0.00265038	0.00272786	0.00267282	0.00273127	0.00270679	0.00276144	0.00282772	0.00297311
Significant	0.00480882	0.00472651	0.00452876	0.00440605	0.00443876	0.00435421	0.00423279	0.00415725	0.00412676	0.00407422	0.00389075	0.00382812	0.00386735	0.00389797	0.00391046	0.00381363	0.00378563	0.00373752	0.00366551	0.00368443	0.00371864	0.00380319	0.00372719	0.00368555	0.00364289	0.00356622	0.00356449	0.00346177	0.00350384	0.00354695	0.00343279	0.00334274	0.00325066	0.00325178	0.00325464	0.00318738	0.00325404	0.00324917	0.00332987	0.00328527	0.00323572	0.00332673	0.00332097	0.00334909	0.00334607	0.00324526	0.00323641	0.00317156	0.00313885
Significant	0.00498552	0.00490649	0.00487582	0.00484383	0.00486582	0.0046669	0.00458628	0.00454705	0.00444294	0.0043539	0.00429515	0.00429965	0.00421796	0.00413895	0.0040144	0.00391614	0.00395329	0.00396013	0.00391728	0.00383718	0.00369695	0.00369471	0.00366057	0.00361537	0.00361594	0.00359673	0.00364961	0.00364747	0.00356393	0.00349017	0.00343691	0.00345956	0.00339125	0.00339585	0.00329428	0.00319647	0.0031817	0.00304912	0.00302637	0.00297359	0.00300212	0.00300581	0.00296107	0.002891	0.00293819	0.00299494	0.00303618	0.00302199	0.00305295
Significant	0.00376885	0.003803	0.00378579	0.00382482	0.00379373	0.00380337	0.00379718	0.00379173	0.0037494	0.00376228	0.00387433	0.00390261	0.0038719	0.00394253	0.0039345	0.00396053	0.00393022	0.00394414	0.00385686	0.00382563	0.00373374	0.00367703	0.00365785	0.00369495	0.00363829	0.00368871	0.00365557	0.00360784	0.00356596	0.00364326	0.00362586	0.00366651	0.00367116	0.00364569	0.00358853	0.00355378	0.00346673	0.0034833	0.00349055	0.00348055	0.003412	0.00342199	0.00346369	0.00345466	0.00349088	0.00350716	0.00350491	0.00351083	0.00350437
Significant	0.00236756	0.00235403	0.00240581	0.00237343	0.00232012	0.00233277	0.00232544	0.00235579	0.00236116	0.00235763	0.00234087	0.0023914	0.00237111	0.00239518	0.00234592	0.00232485	0.00231505	0.00233168	0.00236956	0.00233064	0.00231649	0.00238507	0.00236534	0.00239233	0.0023811	0.00245656	0.00253865	0.00257369	0.00261983	0.002612	0.00275109	0.00280421	0.00274384	0.00276459	0.00279675	0.002783	0.0027695	0.00280133	0.00280358	0.00288874	0.00292505	0.00291213	0.00299027	0.00303192	0.00307874	0.00306538	0.00318332	0.00317523	0.00307999
Significant	0.000256189	0.000261265	0.000265117	0.000259875	0.000252277	0.000244811	0.000242351	0.000240794	0.000239909	0.000234256	0.000232522	0.000233458	0.000242758	0.000239127	0.000248578	0.00025195	0.000257666	0.000245271	0.000249159	0.000251879	0.000250372	0.000246172	0.000245832	0.000224269	0.00022797	0.000226513	0.000221053	0.000225253	0.000238931	0.000230891	0.000211336	0.000218915	0.000218793	0.00022424	0.000225975	0.000217972	0.000218683	0.000220626	0.000217552	0.000213565	0.000223821	0.000227695	0.000214161	0.000209022	0.000210138	0.000214115	0.000222824	0.000230408	0.000237777
Non-Significant	0.00365674	0.00343702	0.00349723	0.00341194	0.00336095	0.00330181	0.00321322	0.00329787	0.00325076	0.00329784	0.00330031	0.00333155	0.00347686	0.00338144	0.00339493	0.00339255	0.00342085	0.00351138	0.00348721	0.00345784	0.00341732	0.00341687	0.00329454	0.00324878	0.00330716	0.00334361	0.00331012	0.00338106	0.0034624	0.00336299	0.00347083	0.00347417	0.00354591	0.00364448	0.00363168	0.00359638	0.00353597	0.00366243	0.00362039	0.00359469	0.00359667	0.00350683	0.00348031	0.00337394	0.00334026	0.00336711	0.00342097	0.00345838	0.00337976
Non-Significant	0.00347694	0.00348105	0.00327691	0.00319851	0.00317827	0.00322249	0.00317929	0.00320541	0.00310656	0.00326895	0.0031937	0.00312719	0.00320741	0.00329084	0.00337328	0.00332695	0.00332388	0.00331898	0.00330003	0.00341289	0.00335276	0.00345424	0.00347204	0.00341578	0.00345366	0.00342878	0.00331383	0.00331629	0.00337073	0.00338053	0.00340743	0.00347196	0.00351281	0.00364851	0.00374084	0.00382418	0.00373756	0.0038011	0.00372343	0.00372333	0.00374256	0.00363691	0.00365268	0.00359731	0.0035335	0.00347838	0.00343503	0.00353571	0.00359906
Non-Significant	0.00342881	0.00342529	0.0033803	0.00325554	0.00326527	0.00336559	0.00331415	0.00330556	0.00331392	0.00336353	0.00335451	0.00334672	0.00333911	0.00331295	0.00335112	0.00334214	0.00330467	0.00324618	0.00332352	0.00337716	0.00341536	0.00352474	0.00353389	0.0036164	0.00362071	0.00360361	0.00360092	0.00357605	0.0035911	0.00350677	0.00350528	0.0034932	0.00338524	0.00336511	0.0033017	0.00333122	0.00340275	0.00344443	0.00343462	0.00343638	0.00350756	0.00343327	0.00346388	0.00347035	0.00345843	0.00343953	0.00343105	0.00340739	0.00341163
Non-Significant	0.00306412	0.00308512	0.00313106	0.00323991	0.0032174	0.00316207	0.0031478	0.00316529	0.0031817	0.0032025	0.00312799	0.0031392	0.00311157	0.00300732	0.00298596	0.00290391	0.00292916	0.00289906	0.00282034	0.00291173	0.0029662	0.00293725	0.00280059	0.00283944	0.00289418	0.0028697	0.00294055	0.00291069	0.00288598	0.00299583	0.00300026	0.00306186	0.00308115	0.00311723	0.00308123	0.00305368	0.00302016	0.00307217	0.00307951	0.00320825	0.00322588	0.00323126	0.00329965	0.00330895	0.00346144	0.00356975	0.00357774	0.00376429	0.00372585
Non-Significant	0.0034859	0.00340814	0.00342604	0.00354842	0.00350764	0.00354768	0.00353455	0.00348591	0.003506	0.00344256	0.00345122	0.00338532	0.00328464	0.00324424	0.00327697	0.00336093	0.00336419	0.00339819	0.00344005	0.00338301	0.00345229	0.00342406	0.0033825	0.00359919	0.00359278	0.00358007	0.00347736	0.00345936	0.0035367	0.00348485	0.00353683	0.00348763	0.00345112	0.00348537	0.00334146	0.00331454	0.00311351	0.00322206	0.00318872	0.00320831	0.00330754	0.00332023	0.00340489	0.00346363	0.00345536	0.00358526	0.00367064	0.00383064	0.0039039
Non-Significant	0.00351392	0.00349681	0.0034627	0.00355966	0.00362012	0.00369798	0.00364535	0.00367422	0.00361489	0.0035223	0.00357948	0.00364122	0.00371892	0.00378446	0.00374985	0.00371689	0.00363831	0.00367962	0.00360539	0.00358665	0.00353471	0.0033953	0.00339997	0.00332096	0.00332601	0.00321526	0.00330793	0.00331428	0.0033552	0.00342772	0.00339725	0.0034681	0.00348243	0.00341962	0.0034633	0.00345928	0.00350094	0.00343914	0.00343512	0.00332136	0.00329764	0.00332805	0.00335808	0.00336246	0.00346457	0.00351836	0.0034463	0.00353331	0.00347434
Non-Significant	0.00345328	0.00353854	0.00349765	0.00353914	0.00357954	0.00352876	0.00351598	0.00347473	0.00343264	0.00341489	0.00331261	0.00322296	0.00317078	0.00325409	0.00325923	0.00312514	0.00314407	0.00314024	0.00318093	0.00315964	0.00315319	0.00321323	0.00325721	0.00332613	0.00331118	0.0032223	0.00322993	0.00329284	0.00329359	0.0032035	0.00331098	0.0033061	0.00330876	0.00331693	0.00327215	0.00327408	0.00330452	0.00342085	0.00328436	0.00335468	0.00345389	0.00328377	0.00331359	0.00322584	0.00329169	0.00332029	0.0033403	0.00331685	0.0032597
Non-Significant	0.00342364	0.00350328	0.00357951	0.00353107	0.00357929	0.00358509	0.00367159	0.00361386	0.00361198	0.00354312	0.00355111	0.00357893	0.00357832	0.00353075	0.00348944	0.00347727	0.00350748	0.00346363	0.00349902	0.00352754	0.00354522	0.00350687	0.00346824	0.00342376	0.00349006	0.00356789	0.00359415	0.00357389	0.00356266	0.00357232	0.00351202	0.0034905	0.00352902	0.00348247	0.00349104	0.00349097	0.00350252	0.00340827	0.00337737	0.00340689	0.00338447	0.00328361	0.00330952	0.00326526	0.00331027	0.00337934	0.00335714	0.00333747	0.00334528
Non-Significant	0.00385785	0.00377634	0.00374008	0.00375611	0.00370575	0.00353434	0.00356304	0.00348876	0.00342411	0.00341608	0.00346032	0.00349087	0.00352552	0.00347623	0.00342137	0.0034234	0.00354463	0.00358872	0.00348302	0.00344855	0.00351759	0.00349812	0.00347881	0.00339064	0.00350664	0.00348788	0.00343619	0.00347047	0.00348284	0.00352543	0.00349545	0.00343279	0.00349703	0.00341673	0.00349667	0.00344863	0.00350116	0.00355107	0.00353639	0.0034145	0.00358617	0.00362757	0.00362424	0.00351218	0.0036031	0.00348669	0.00354853	0.00353077	0.00359567
Non-Significant	0.00330244	0.00328949	0.00327473	0.00326341	0.00323473	0.00319432	0.00315478	0.00316464	0.00319515	0.0032619	0.00326195	0.00329891	0.00334377	0.00337416	0.00331111	0.0033953	0.0034359	0.00351745	0.00347205	0.0035341	0.00346859	0.00350366	0.00343753	0.00332715	0.00329365	0.00336596	0.00326512	0.00327843	0.00324762	0.00330932	0.00326817	0.00325656	0.00329442	0.00330042	0.00338445	0.00340189	0.00340481	0.00342426	0.00340592	0.00341346	0.00342388	0.00344859	0.0035084	0.00348165	0.00356177	0.00359895	0.00361911	0.00356741	0.00350366
Non-Significant	0.00311938	0.00313161	0.00310269	0.0030782	0.0030719	0.00307104	0.00316228	0.00323309	0.00326769	0.00326189	0.00326164	0.00325404	0.00313472	0.00328337	0.00326823	0.00334604	0.00337159	0.00343675	0.00343224	0.00341393	0.00343218	0.00344079	0.00348333	0.00348727	0.00334312	0.00344006	0.00352365	0.00351101	0.0033079	0.00332759	0.00336934	0.00327203	0.00328535	0.00320149	0.00320505	0.00325001	0.00316857	0.00297907	0.00303386	0.00305111	0.00300316	0.00305953	0.00310696	0.00306893	0.00317593	0.00323936	0.00325441	0.00327259	0.00343074
Non-Significant	0.000338661	0.000338451	0.000353965	0.000363561	0.000348534	0.000351368	0.000367336	0.000356105	0.000361078	0.000331194	0.00033659	0.000324039	0.000326211	0.000327079	0.000314585	0.000328199	0.000326008	0.000314422	0.000314231	0.00031487	0.000324698	0.000330153	0.000343467	0.000339667	0.000328324	0.00033941	0.000332977	0.000339581	0.000366979	0.000367472	0.000355552	0.000354507	0.000348414	0.000353329	0.00034413	0.000343098	0.000344361	0.000355559	0.000364122	0.000333771	0.00034618	0.000347461	0.000341288	0.000341815	0.000335069	0.000347264	0.000340155	0.000327527	0.000318191
[truncated: 212 more columns]

## Sheet: Fig 2c 
condition	1	2	3	4	5	6	7	8	9	10	11	12	13	14	15	16	17	18	19	20	21	22	23	24	25	26	27	28	29	30	31	32	33	34	35	36	37	38	39	40	41	42	43	44	45	46	47	48	49
encode	0.00352959	0.00356139	0.00348554	0.00347527	0.00355683	0.00366545	0.0036531	0.00366776	0.00374982	0.00366357	0.00368269	0.00370119	0.00365368	0.00368386	0.00379097	0.00381863	0.00378935	0.00379472	0.00374516	0.00361931	0.00375951	0.00377588	0.00374847	0.00363839	0.00360551	0.0034674	0.0034416	0.0034116	0.00340745	0.00338736	0.00346678	0.00342472	0.00335664	0.00336515	0.00352721	0.00350663	0.00354297	0.00351437	0.00352994	0.0035543	0.00360362	0.00363127	0.00353815	0.00353876	0.00351693	0.00344079	0.00346262	0.00347782	0.00345924
encode	0.00373848	0.0036769	0.00354436	0.00363619	0.00359113	0.00365573	0.00354885	0.00350357	0.00334766	0.0033142	0.0033515	0.00324599	0.0031634	0.00323785	0.00310074	0.00313134	0.00308319	0.00310422	0.00316778	0.00319996	0.00328887	0.00329058	0.00326722	0.00330033	0.00320227	0.00317185	0.00312953	0.00308904	0.00313983	0.00304032	0.00307726	0.00296645	0.0029081	0.00290184	0.00287954	0.00298746	0.00306755	0.00308364	0.0030635	0.00306272	0.0031929	0.00313208	0.003107	0.00312177	0.00314324	0.00314055	0.00297235	0.00295148	0.00290506
encode	0.00292339	0.00290911	0.00302122	0.00297571	0.0029393	0.00299847	0.00300902	0.00306633	0.00307396	0.00326299	0.00323642	0.00326556	0.00329859	0.00324947	0.00328618	0.00334774	0.00326747	0.00324274	0.00328696	0.00324378	0.0032249	0.00336105	0.00322889	0.00312496	0.00310028	0.00299517	0.00297432	0.00306441	0.00313459	0.00302509	0.00300055	0.00291212	0.00290453	0.00304255	0.00313643	0.00310679	0.00316473	0.00321852	0.00318668	0.00317781	0.00318662	0.00324129	0.00315141	0.00316175	0.0030608	0.00303506	0.00305902	0.00305153	0.00297585
encode	0.00332048	0.00323644	0.00311976	0.00313885	0.00314199	0.00322251	0.00325972	0.003182	0.00315991	0.00292017	0.00286813	0.00284162	0.00287921	0.0028831	0.00281962	0.0027362	0.00266329	0.00269599	0.00267862	0.0027616	0.00297435	0.00296471	0.00293983	0.00320107	0.00336306	0.00339088	0.00342287	0.00347816	0.00347387	0.00353953	0.00348749	0.00383923	0.00402538	0.00419202	0.00389005	0.0038082	0.00400097	0.00427628	0.00429615	0.00429016	0.00438607	0.00437174	0.00385451	0.0036518	0.00343501	0.00342061	0.00336088	0.00314331	0.00281338
encode	0.00293001	0.00292975	0.00301673	0.00308005	0.00321529	0.00342251	0.00349929	0.00363267	0.0037558	0.00375806	0.00377863	0.00389758	0.00397339	0.00391031	0.00389401	0.00380613	0.00362231	0.00356246	0.0034947	0.00343968	0.00342983	0.00339869	0.00331186	0.00320929	0.00320617	0.00310502	0.00300513	0.00300902	0.00297074	0.00298758	0.00297824	0.00298494	0.00300143	0.00304409	0.00314454	0.00312445	0.00320798	0.00323499	0.00326232	0.00343288	0.00335037	0.00333316	0.00330477	0.00323814	0.00324425	0.00316931	0.00323175	0.00325251	0.00326413
encode	0.00325212	0.00323609	0.00321433	0.00315042	0.00315419	0.00336805	0.00345176	0.00358874	0.00377686	0.00374196	0.00379203	0.00387855	0.00390559	0.0040688	0.00400532	0.00400121	0.0038007	0.00377396	0.0038029	0.0035364	0.00341306	0.00338551	0.00321306	0.00312931	0.0029418	0.00298553	0.00311255	0.0030756	0.00294521	0.00291787	0.002939	0.00313421	0.00334208	0.00343978	0.00349793	0.00361491	0.00353824	0.00357172	0.0037599	0.00403404	0.00401074	0.00411652	0.00396818	0.00372013	0.00359918	0.00378023	0.00362305	0.00363603	0.00362881
encode	0.00348745	0.00340021	0.00334626	0.00336994	0.00338172	0.00327541	0.0032398	0.00322675	0.00310351	0.00304663	0.00302092	0.00298076	0.003042	0.00308282	0.00322103	0.00332382	0.00341542	0.00350413	0.00346256	0.0036506	0.00367951	0.00374398	0.00376779	0.00379988	0.00375004	0.0036438	0.00350136	0.003468	0.00345406	0.00349623	0.00335332	0.00333882	0.00336631	0.00341104	0.00333933	0.00344875	0.00349825	0.00356694	0.00353675	0.0034439	0.00346729	0.00348839	0.00344642	0.00341832	0.00336349	0.00347008	0.00332431	0.00339933	0.00337764
encode	0.00332057	0.00324572	0.00311408	0.00300511	0.00290841	0.00277564	0.0027668	0.0027235	0.00267485	0.00255728	0.00258907	0.00266739	0.00270251	0.00288194	0.00292345	0.00307065	0.00317559	0.00322914	0.00337835	0.00335175	0.00342898	0.00349931	0.00349438	0.00353947	0.00356398	0.0036432	0.00354583	0.00361373	0.00368087	0.00355769	0.00350989	0.00343626	0.00333697	0.00334275	0.00332851	0.00324443	0.0031523	0.00314817	0.00305971	0.00298724	0.00292432	0.00307435	0.00307487	0.00301665	0.0030488	0.00304308	0.00299207	0.00299122	0.00296696
encode	0.003485	0.00348378	0.00350549	0.00354658	0.00350033	0.00356538	0.00345136	0.0034626	0.00341045	0.0034555	0.00349301	0.00344454	0.00342065	0.00344458	0.00355531	0.00361519	0.00361298	0.00366098	0.00369319	0.00371607	0.00363178	0.00363512	0.0037505	0.00381294	0.0038156	0.00373821	0.00374918	0.00384714	0.00393744	0.00397181	0.00403936	0.00408659	0.00402858	0.0039725	0.00389719	0.00382782	0.00376879	0.00372325	0.00360795	0.00352931	0.00344684	0.0034301	0.0034018	0.00343283	0.00337174	0.0033684	0.0034086	0.00336614	0.00334314
encode	0.00327154	0.00315568	0.00316094	0.0031172	0.00309604	0.00320568	0.00318442	0.00320499	0.0031683	0.00318634	0.00299101	0.00303021	0.00310401	0.00308342	0.00309996	0.00321014	0.00305282	0.00306181	0.00298153	0.00289558	0.00291398	0.00305552	0.00308879	0.0030161	0.00313007	0.00308448	0.00304057	0.00312183	0.00313883	0.00326827	0.00331317	0.00326591	0.00326369	0.00332901	0.00339942	0.00337836	0.00337956	0.00339877	0.00339106	0.00337823	0.00338187	0.00334836	0.00337496	0.00334976	0.00315928	0.00296765	0.00289996	0.00288506	0.00278956
encode	0.00314426	0.00313584	0.00313974	0.00320023	0.00326558	0.00320153	0.00318571	0.00318182	0.00304758	0.00302687	0.00305292	0.00301608	0.00304863	0.00306656	0.00302302	0.00298738	0.00301768	0.00302343	0.00305142	0.00316282	0.00312365	0.00308574	0.00313326	0.00309413	0.00303205	0.00307447	0.0030764	0.00306393	0.00305248	0.0030508	0.00305762	0.00317997	0.00318478	0.0032312	0.0033079	0.00340657	0.00345415	0.00354397	0.00356762	0.00361373	0.00361206	0.00350817	0.00341237	0.00342819	0.00344582	0.00345332	0.00341428	0.00339853	0.00334685
encode	0.00309335	0.00308864	0.00309876	0.00306661	0.00313464	0.00313033	0.00312824	0.00311537	0.00319172	0.00322881	0.00329325	0.003272	0.00327827	0.00348785	0.00351169	0.00344942	0.00343428	0.00338151	0.00329788	0.0032172	0.00314361	0.0031414	0.00316577	0.00315749	0.00296763	0.00291313	0.0030887	0.00313039	0.00312283	0.00318957	0.0033333	0.00338139	0.0033908	0.00342876	0.00348067	0.00351226	0.0034996	0.00338183	0.00341032	0.00341903	0.00343894	0.00334434	0.00327534	0.00322069	0.00313582	0.00309556	0.00304495	0.00305104	0.00305816
recall	0.00332076	0.00328708	0.00326754	0.00331032	0.00326704	0.00338993	0.00331612	0.00336214	0.00336668	0.00331418	0.0033412	0.00326699	0.00324095	0.00321846	0.00320652	0.00318672	0.00310121	0.00313242	0.00303195	0.00297332	0.00293369	0.00291194	0.00289792	0.00291659	0.00303955	0.00307784	0.00310748	0.00307875	0.00309816	0.00318324	0.00328383	0.0032855	0.00320996	0.00323895	0.00324928	0.00320085	0.00316644	0.00320937	0.00323255	0.00321457	0.00318541	0.00313428	0.00320429	0.00327655	0.00328137	0.00321738	0.00313952	0.00311538	0.00311213
recall	0.00295537	0.00298942	0.00304689	0.00303474	0.00303623	0.00296873	0.00295007	0.00291542	0.00288925	0.00286878	0.00284662	0.00283009	0.00281601	0.00285322	0.00286882	0.00293069	0.00288076	0.00287167	0.00282053	0.00275907	0.00274381	0.00273769	0.00272981	0.00269899	0.00263665	0.00265418	0.00258315	0.00263203	0.00260092	0.0025162	0.00253435	0.00251714	0.00251452	0.00243819	0.00254763	0.00256775	0.00254096	0.00253058	0.00256218	0.00261756	0.00272822	0.00281966	0.00279889	0.00284796	0.00296823	0.00288668	0.00284756	0.00285276	0.00292688
recall	0.00304938	0.00307324	0.00294818	0.00295133	0.00286978	0.00280205	0.00275953	0.00269477	0.00278396	0.002804	0.00274389	0.00278293	0.00279006	0.0028054	0.00279498	0.00275744	0.00276032	0.00274483	0.00279091	0.00266916	0.00261506	0.00257566	0.00255651	0.00250507	0.00251082	0.00248764	0.00251126	0.00247635	0.00252374	0.00251749	0.00257381	0.00258602	0.00267238	0.00263268	0.00260902	0.00263123	0.00263216	0.00264139	0.00270803	0.00266446	0.00264072	0.00262379	0.00263853	0.0025576	0.00260779	0.00257348	0.00258878	0.00254892	0.00255704
recall	0.00246225	0.0024263	0.00237106	0.00242899	0.00249464	0.00241109	0.00244198	0.00224606	0.0022734	0.00236614	0.00231252	0.00229059	0.00231987	0.00232085	0.00230189	0.00239796	0.00257328	0.00265316	0.00266453	0.00281863	0.00268036	0.00277728	0.00285245	0.0029894	0.00314802	0.00317125	0.00308924	0.00302534	0.0030295	0.00324349	0.00321769	0.00334017	0.00340147	0.00356184	0.00356799	0.00351455	0.00348211	0.00350606	0.00349255	0.00342883	0.00326724	0.00312387	0.00296623	0.0028168	0.00253635	0.00231773	0.00234998	0.00257876	0.00254127
recall	0.00224273	0.00231131	0.00236265	0.00236608	0.0023946	0.00245204	0.00240992	0.00242365	0.00242702	0.00243394	0.00240876	0.00243658	0.0023806	0.00233963	0.0023543	0.00233774	0.00233823	0.00234693	0.00237399	0.00231609	0.00225563	0.0022812	0.00221991	0.00221729	0.00221199	0.00224133	0.00228957	0.00222826	0.0022661	0.00223295	0.00230719	0.00232372	0.00227935	0.00233058	0.00234473	0.00225577	0.00217157	0.0021473	0.00225476	0.00224224	0.002279	0.00223426	0.00232014	0.00234636	0.00234184	0.00237666	0.00250165	0.00258044	0.00259985
recall	0.00277555	0.00278966	0.00291408	0.0029016	0.0027702	0.00296105	0.00285869	0.00293595	0.00287665	0.00282644	0.00290378	0.00297068	0.00293559	0.00272581	0.00289593	0.00293937	0.00278179	0.00283275	0.00280499	0.00294002	0.00308262	0.00323778	0.00329598	0.00341471	0.00362784	0.00380022	0.00396737	0.00398678	0.00407148	0.00406142	0.00392414	0.00391822	0.00385976	0.00376675	0.00378553	0.00365396	0.00337782	0.00345468	0.00343079	0.00335735	0.00337219	0.00334566	0.00325064	0.00316485	0.00307413	0.00302123	0.00301516	0.00305892	0.00294429
recall	0.00357062	0.00357307	0.00354227	0.0034919	0.00348313	0.00347304	0.00352094	0.00355725	0.00353829	0.00346273	0.0034458	0.00338632	0.00332409	0.00326943	0.003331	0.00329702	0.00332553	0.00333733	0.00338008	0.00344568	0.00360938	0.0037048	0.00376871	0.00378079	0.00376808	0.00370475	0.00373485	0.00369285	0.00370105	0.00368416	0.00363308	0.0034959	0.00337359	0.00331208	0.00327704	0.00332949	0.00329861	0.0032172	0.00313903	0.00309355	0.00303483	0.00295774	0.00299811	0.00308732	0.00318774	0.00325457	0.00324529	0.00325557	0.00324514
recall	0.00351621	0.00350836	0.00349405	0.00345063	0.00341353	0.00335426	0.00337227	0.00339423	0.00337502	0.00334433	0.0032006	0.00314284	0.00310116	0.00307277	0.00310877	0.00296519	0.00294731	0.00292685	0.00291406	0.00292736	0.00288903	0.00304541	0.00315771	0.00320682	0.0032607	0.00322906	0.00323575	0.00320162	0.00324298	0.003231	0.00318726	0.00324596	0.00319914	0.00311271	0.00306175	0.00295928	0.00293412	0.00301495	0.00312372	0.00314376	0.00317263	0.00313974	0.00315404	0.00311341	0.00318117	0.00324895	0.00328169	0.00335794	0.00339297
recall	0.00311252	0.0031506	0.00311876	0.00310799	0.0030666	0.00296937	0.00297476	0.00295964	0.0028919	0.00286507	0.00288528	0.00280766	0.0028253	0.0028609	0.002885	0.00289555	0.00299703	0.00294205	0.00299304	0.00301241	0.00304467	0.00306177	0.00317626	0.0031565	0.00316601	0.00312079	0.00310735	0.00304609	0.00304719	0.00302492	0.00303746	0.00298273	0.00296035	0.00289025	0.00287356	0.0028335	0.0028349	0.00279167	0.00277552	0.00282085	0.00280078	0.00279883	0.00282037	0.00279888	0.00278765	0.00279166	0.00280544	0.00282859	0.00288061
recall	0.00262799	0.00262414	0.00264043	0.00264981	0.00276366	0.00282111	0.00272882	0.00279195	0.00280268	0.00282397	0.00292203	0.00284966	0.00279434	0.00291244	0.00294999	0.00280792	0.00280716	0.00283194	0.00273234	0.00264525	0.00278906	0.00277185	0.00284424	0.00290236	0.00288589	0.00287036	0.00294894	0.00291201	0.00286985	0.00296882	0.00300216	0.00278604	0.00270529	0.00268044	0.00260665	0.00259235	0.00271925	0.00276443	0.00286549	0.00296887	0.00302929	0.0030907	0.00319665	0.0032538	0.00340278	0.0034406	0.00336699	0.00335518	0.00339766
recall	0.00311495	0.00312895	0.00314163	0.00324692	0.00318782	0.00321871	0.00318825	0.0031703	0.00325464	0.00319267	0.00318712	0.00316984	0.00314284	0.00316239	0.00306934	0.003071	0.00305287	0.00304104	0.00304184	0.00299003	0.00291823	0.00291591	0.00292973	0.00290542	0.0029031	0.00302062	0.00303109	0.00311681	0.00318433	0.00315565	0.00316189	0.00314119	0.00317056	0.00322708	0.00325819	0.00325136	0.00320874	0.00333226	0.00331665	0.00322713	0.00322285	0.0032553	0.00329945	0.00332484	0.00328919	0.00329412	0.00332618	0.00329379	0.00325509
recall	0.00367482	0.00373081	0.00381279	0.00376816	0.00364198	0.00355126	0.0035332	0.00346448	0.0033906	0.0034204	0.00343525	0.00338548	0.00340706	0.00337435	0.00338392	0.00353635	0.003644	0.00365115	0.00360291	0.00362837	0.00366313	0.00366532	0.00374008	0.00365119	0.00360823	0.00355933	0.00342912	0.00335033	0.0033422	0.00337321	0.00334976	0.00328331	0.00318717	0.00308476	0.00303975	0.002977	0.00299318	0.00298815	0.00304273	0.00298797	0.0029044	0.00287536	0.00278222	0.00279787	0.00285545	0.00291182	0.00293491	0.00298635	0.00298106
distractor	0.00368558	0.00370655	0.00363654	0.00360208	0.00353476	0.00353734	0.00359883	0.00361977	0.00362704	0.0035346	0.00344963	0.00349411	0.00353243	0.00351907	0.00360894	0.00363733	0.00358184	0.00352491	0.00349555	0.00355626	0.00362412	0.00367071	0.00361664	0.00358062	0.00365207	0.00364269	0.00364566	0.00377959	0.00383519	0.00384215	0.00379704	0.00373965	0.00371878	0.00371774	0.00361559	0.00362762	0.00355741	0.0035329	0.00346427	0.00348168	0.00351453	0.00347873	0.00350079	0.00357307	0.00357337	0.00364677	0.00365413	0.00376298	0.00379301
distractor	0.00272507	0.00267367	0.00271959	0.00285349	0.00288995	0.00293177	0.00296728	0.00302025	0.00297979	0.00297008	0.00287683	0.00284601	0.00287266	0.00285019	0.00277657	0.00276611	0.00281408	0.00281432	0.00283925	0.00296005	0.00309056	0.0030922	0.00317375	0.00317444	0.00317747	0.00322922	0.00328882	0.00329473	0.00328338	0.00321637	0.00316969	0.0031202	0.00324696	0.00327728	0.00333948	0.00339665	0.00338952	0.00337857	0.00352722	0.00358276	0.00372365	0.0037921	0.00385329	0.00382567	0.00376061	0.00376686	0.00380494	0.00380977	0.00376913
distractor	0.00473566	0.00468718	0.00469377	0.00477476	0.0047708	0.00480442	0.00487782	0.00485438	0.00486318	0.00482415	0.00484328	0.00482779	0.00480247	0.00477684	0.00471803	0.00463872	0.00458147	0.00448241	0.00443368	0.00433948	0.00433684	0.00421446	0.00412894	0.00405808	0.00399235	0.00387257	0.00379722	0.00381934	0.00385663	0.00386825	0.00390865	0.00381452	0.00387725	0.00389284	0.00394533	0.00396174	0.00397042	0.00398953	0.00388459	0.00372037	0.00370178	0.00360245	0.00367516	0.00361988	0.00357926	0.00352508	0.0034758	0.00349289	0.00348556
distractor	0.00393178	0.00407833	0.00399142	0.00391921	0.00398948	0.00405781	0.00400032	0.00397873	0.00396389	0.00409934	0.00410129	0.00416522	0.00418307	0.00426598	0.00419278	0.00406543	0.00394697	0.00393162	0.00386901	0.00384875	0.00374951	0.00378737	0.00402479	0.00401522	0.00405242	0.00405713	0.00417837	0.00420932	0.00442766	0.00450826	0.00450448	0.00442747	0.00439095	0.00419112	0.00406912	0.00395045	0.0039704	0.00391374	0.00372906	0.00351412	0.00345196	0.00339545	0.00341918	0.00329129	0.00307264	0.00331917	0.00334904	0.00365074	0.00380654
distractor	0.00520326	0.00503484	0.00500582	0.00489368	0.0048134	0.00479685	0.00493635	0.00482547	0.00496269	0.00492304	0.00486872	0.00489754	0.0049973	0.00512122	0.00508424	0.00507321	0.00505062	0.00487356	0.00488797	0.0047473	0.00464126	0.0045758	0.0045024	0.00442918	0.004367	0.00438268	0.00426127	0.0042821	0.00436322	0.00428863	0.00439231	0.00443077	0.00438496	0.00441056	0.00440814	0.00429718	0.00429431	0.0042841	0.00423037	0.00413094	0.00418931	0.00418572	0.0041412	0.00426428	0.00427598	0.00427762	0.00430442	0.00438689	0.00427692
distractor	0.0027393	0.00305302	0.00300591	0.00305155	0.00302227	0.00309587	0.00314849	0.00310805	0.00303839	0.00314551	0.00321596	0.00330319	0.00315621	0.00312819	0.00301476	0.00306894	0.00310664	0.00317097	0.00328145	0.00335191	0.00345275	0.00343679	0.00337718	0.00335917	0.00344939	0.0034066	0.0034113	0.00343814	0.00328	0.00330175	0.00324566	0.00309264	0.00308641	0.00309449	0.00310212	0.00304071	0.00322966	0.00318394	0.00321105	0.00330027	0.00321615	0.0033992	0.00347031	0.00330622	0.00333398	0.00333277	0.00339652	0.00328473	0.00329287
distractor	0.00328963	0.00343509	0.00337682	0.00343596	0.00344465	0.00346176	0.00346142	0.00346313	0.00353513	0.0035404	0.00356561	0.00348774	0.00336802	0.00343754	0.00341898	0.00348257	0.00338726	0.00344178	0.00344695	0.00340713	0.00346367	0.00347561	0.00354349	0.0035575	0.0035365	0.00358635	0.00361927	0.00362836	0.00365129	0.00361017	0.00364209	0.00363759	0.00358826	0.0035841	0.00350055	0.00343297	0.00335687	0.00320985	0.00326459	0.00321518	0.00312461	0.00309389	0.00304694	0.00301794	0.00294183	0.00293143	0.00292109	0.00289655	0.0029662
distractor	0.0039343	0.00404374	0.00405419	0.00399707	0.00396411	0.00383398	0.0038199	0.00383176	0.00377293	0.00379346	0.00380569	0.00387556	0.00372518	0.00375263	0.00373518	0.00374418	0.00381183	0.0038993	0.00385389	0.00377412	0.00368857	0.00362456	0.00349079	0.00339449	0.00331624	0.00318923	0.0030798	0.0029455	0.00278976	0.00276507	0.00271919	0.00279784	0.00267281	0.00270704	0.00271133	0.0026688	0.00267436	0.00264068	0.00266146	0.00266849	0.00265038	0.00272786	0.00267282	0.00273127	0.00270679	0.00276144	0.00282772	0.00297311	0.00301009
distractor	0.00472651	0.00452876	0.00440605	0.00443876	0.00435421	0.00423279	0.00415725	0.00412676	0.00407422	0.00389075	0.00382812	0.00386735	0.00389797	0.00391046	0.00381363	0.00378563	0.00373752	0.00366551	0.00368443	0.00371864	0.00380319	0.00372719	0.00368555	0.00364289	0.00356622	0.00356449	0.00346177	0.00350384	0.00354695	0.00343279	0.00334274	0.00325066	0.00325178	0.00325464	0.00318738	0.00325404	0.00324917	0.00332987	0.00328527	0.00323572	0.00332673	0.00332097	0.00334909	0.00334607	0.00324526	0.00323641	0.00317156	0.00313885	0.00304672
distractor	0.00490649	0.00487582	0.00484383	0.00486582	0.0046669	0.00458628	0.00454705	0.00444294	0.0043539	0.00429515	0.00429965	0.00421796	0.00413895	0.0040144	0.00391614	0.00395329	0.00396013	0.00391728	0.00383718	0.00369695	0.00369471	0.00366057	0.00361537	0.00361594	0.00359673	0.00364961	0.00364747	0.00356393	0.00349017	0.00343691	0.00345956	0.00339125	0.00339585	0.00329428	0.00319647	0.0031817	0.00304912	0.00302637	0.00297359	0.00300212	0.00300581	0.00296107	0.002891	0.00293819	0.00299494	0.00303618	0.00302199	0.00305295	0.00292344
distractor	0.003803	0.00378579	0.00382482	0.00379373	0.00380337	0.00379718	0.00379173	0.0037494	0.00376228	0.00387433	0.00390261	0.0038719	0.00394253	0.0039345	0.00396053	0.00393022	0.00394414	0.00385686	0.00382563	0.00373374	0.00367703	0.00365785	0.00369495	0.00363829	0.00368871	0.00365557	0.00360784	0.00356596	0.00364326	0.00362586	0.00366651	0.00367116	0.00364569	0.00358853	0.00355378	0.00346673	0.0034833	0.00349055	0.00348055	0.003412	0.00342199	0.00346369	0.00345466	0.00349088	0.00350716	0.00350491	0.00351083	0.00350437	0.00351871
distractor	0.00235403	0.00240581	0.00237343	0.00232012	0.00233277	0.00232544	0.00235579	0.00236116	0.00235763	0.00234087	0.0023914	0.00237111	0.00239518	0.00234592	0.00232485	0.00231505	0.00233168	0.00236956	0.00233064	0.00231649	0.00238507	0.00236534	0.00239233	0.0023811	0.00245656	0.00253865	0.00257369	0.00261983	0.002612	0.00275109	0.00280421	0.00274384	0.00276459	0.00279675	0.002783	0.0027695	0.00280133	0.00280358	0.00288874	0.00292505	0.00291213	0.00299027	0.00303192	0.00307874	0.00306538	0.00318332	0.00317523	0.00307999	0.00316038
countdown	0.0036035	0.00338703	0.00361586	0.00351374	0.00353696	0.00351626	0.00344053	0.00343177	0.00337119	0.00352791	0.00352178	0.00351766	0.00362907	0.00349278	0.00351187	0.00359505	0.0035566	0.00362837	0.00369505	0.00375723	0.00356443	0.00368032	0.00375459	0.00383831	0.00394242	0.00385468	0.00371326	0.00379251	0.00377646	0.0036369	0.00376397	0.00372493	0.00374736	0.00387238	0.00380297	0.00369662	0.00370968	0.00367383	0.00358314	0.00363868	0.00375876	0.00366714	0.00378418	0.00378705	0.00364366	0.00356345	0.00344873	0.00350685	0.00368531
countdown	0.00315041	0.00341763	0.00341528	0.00343647	0.0035566	0.00348346	0.00344446	0.00341136	0.00334394	0.00354007	0.00352092	0.00368312	0.00355343	0.00368377	0.0037589	0.00357454	0.00354681	0.00354862	0.00353766	0.00343863	0.0031108	0.00317895	0.00319037	0.0030907	0.00293294	0.00274208	0.00265884	0.00275369	0.00260482	0.00278837	0.00282045	0.00285942	0.00288713	0.00281804	0.00286863	0.00279331	0.0029399	0.00303764	0.00288644	0.0028926	0.00283313	0.00301345	0.00315473	0.00316748	0.00308923	0.00314937	0.00314521	0.00328254	0.00326169
countdown	0.00384798	0.0038714	0.00379152	0.00366572	0.003693	0.00339941	0.00346823	0.00343162	0.00341159	0.00345923	0.00356193	0.00360617	0.00359059	0.00374976	0.00384729	0.0039353	0.00387345	0.00389726	0.00399643	0.00392752	0.00389448	0.0038003	0.00383748	0.00374705	0.00362732	0.00349376	0.00343216	0.00350044	0.00345479	0.00346345	0.00358412	0.0036167	0.00368234	0.00357178	0.00370122	0.00373199	0.0038621	0.00388582	0.00400535	0.00400482	0.00382431	0.00380129	0.00386112	0.00382365	0.00390108	0.00392253	0.00390154	0.00380554	0.00373965
countdown	0.00342085	0.00337889	0.0033103	0.00282429	0.00261093	0.00286498	0.00297363	0.00327906	0.00303772	0.0030433	0.00307211	0.00313059	0.00330204	0.00342647	0.00360405	0.00365407	0.00344586	0.00338874	0.00327722	0.00325698	0.00332393	0.00346101	0.00379175	0.00372852	0.00380488	0.00365846	0.00353488	0.00350847	0.00355917	0.00374925	0.00450198	0.00435321	0.00434158	0.00417237	0.0041984	0.004068	0.0042517	0.00444514	0.00440959	0.00435486	0.00410745	0.00335656	0.00332651	0.00333769	0.00318025	0.00317925	0.00392291	0.00397059	0.00428594
countdown	0.003566	0.00358075	0.00363901	0.00383192	0.00416915	0.0041608	0.00428845	0.0045672	0.00469889	0.0049458	0.00476084	0.00472893	0.00467996	0.00451392	0.00431126	0.00414205	0.00419342	0.00416777	0.0040516	0.00394143	0.00387098	0.00393173	0.00383527	0.0040381	0.00401278	0.00430366	0.00425855	0.0041493	0.00406228	0.00398346	0.00393439	0.00394386	0.0040956	0.00422833	0.00415457	0.00419669	0.00407185	0.00416912	0.00413106	0.00403682	0.00414657	0.00423716	0.00413923	0.0039449	0.00379648	0.00356951	0.00364497	0.00358207	0.00347884
countdown	0.00201645	0.00191229	0.00196215	0.00200655	0.00199344	0.00206749	0.0022452	0.00217417	0.00219987	0.00222258	0.00237082	0.00245874	0.00249972	0.00252875	0.00243492	0.00245848	0.00251186	0.00247531	0.00271067	0.00289355	0.0030926	0.00317228	0.00316255	0.00324327	0.00321833	0.00314271	0.00300373	0.0028858	0.00282009	0.00263309	0.00244754	0.0023874	0.00226574	0.0020999	0.00205862	0.00202222	0.00217347	0.00222096	0.00232001	0.00246448	0.00248785	0.00266254	0.00274717	0.00282309	0.00302466	0.00300362	0.00304137	0.00312053	0.00324692
countdown	0.00276707	0.0028855	0.00291834	0.00279851	0.00280291	0.00298983	0.00289002	0.00301714	0.00302715	0.00306611	0.00328852	0.00349502	0.00355251	0.00359458	0.00364282	0.00381934	0.00371924	0.00368679	0.00369412	0.00364676	0.0037696	0.00363844	0.00340182	0.00343993	0.0035522	0.00357521	0.00355205	0.00360097	0.00380238	0.00374212	0.0040641	0.0042055	0.00430304	0.00447947	0.00442619	0.00445706	0.00443278	0.00446295	0.00450761	0.00441512	0.00436315	0.00400933	0.00386159	0.00391039	0.00387352	0.0037961	0.0037304	0.00365899	0.00358158
countdown	0.00453559	0.00450124	0.00434988	0.00435346	0.00439174	0.00424201	0.00403369	0.00397318	0.00395739	0.0038269	0.00378359	0.00353914	0.00347254	0.00342667	0.00339572	0.00340248	0.00337931	0.00338718	0.00346018	0.00337348	0.00342719	0.00345633	0.00361225	0.00367848	0.00380214	0.0037902	0.00367382	0.00384276	0.00403324	0.00408843	0.00405456	0.00398633	0.00387111	0.00379695	0.00368966	0.00373174	0.00377084	0.00376622	0.00359595	0.00347002	0.00334074	0.0034383	0.00351287	0.00343414	0.00339552	0.00352587	0.00365389	0.00362388	0.00358818
countdown	0.00426554	0.00410733	0.00393411	0.00386347	0.00371494	0.00345007	0.00340483	0.00326341	0.0032966	0.00318225	0.00311536	0.00313053	0.00305358	0.00306387	0.00311386	0.00299958	0.00302101	0.00312198	0.00326782	0.00321197	0.00326389	0.00328914	0.00331623	0.00337878	0.00328603	0.00335078	0.00352373	0.00354932	0.0035713	0.00351654	0.00350193	0.00370521	0.00364987	0.00363705	0.00357666	0.00373469	0.00378727	0.00371778	0.00374906	0.00369294	0.00375401	0.00391784	0.00379919	0.00408312	0.00417833	0.00427728	0.00429772	0.00431565	0.00436371
countdown	0.00476354	0.00486613	0.00484431	0.00477618	0.00471188	0.0046047	0.00464678	0.00488445	0.00501563	0.00513116	0.00496103	0.00524008	0.00530839	0.00522815	0.00495641	0.00483847	0.00490112	0.00490236	0.00454066	0.00438649	0.0042323	0.00419812	0.00378886	0.00358594	0.00366031	0.00387188	0.00387698	0.00382984	0.00385341	0.0040205	0.00388838	0.00391294	0.00420698	0.00435038	0.00424566	0.00396451	0.00383834	0.00387987	0.00391924	0.00387402	0.00372338	0.00396339	0.00408004	0.00376365	0.00371554	0.00371615	0.00398308	0.00404532	0.0040472
countdown	0.0030952	0.00296496	0.00300148	0.00301059	0.0030648	0.00321344	0.00332174	0.00331721	0.00360339	0.00372429	0.00366681	0.00361646	0.00372231	0.00384972	0.00387897	0.00385471	0.00370278	0.00368253	0.00381539	0.00364987	0.00354046	0.00367582	0.00376838	0.0037121	0.00366717	0.00384627	0.00386718	0.00389543	0.00384269	0.00386527	0.00375444	0.00382272	0.00365471	0.00365744	0.00374244	0.0036741	0.00357299	0.00359131	0.00362981	0.00362028	0.00346742	0.00360374	0.00347715	0.00340148	0.00340611	0.00336282	0.00340557	0.00329434	0.00324936
countdown	0.00280936	0.00274815	0.00275813	0.00275866	0.00270243	0.00266529	0.00271646	0.00252232	0.00237296	0.00230996	0.00246159	0.00261579	0.00256941	0.00256008	0.00265248	0.00273601	0.00279994	0.00265628	0.00268741	0.00279896	0.00288367	0.0029541	0.00274013	0.00278214	0.00284369	0.00278187	0.00280802	0.00283488	0.00299985	0.00305502	0.00301541	0.00300285	0.00281627	0.00283409	0.0029065	0.00295624	0.00296702	0.00280214	0.00275201	0.00255708	0.00253356	0.00251129	0.00243493	0.00282204	0.00294033	0.00293093	0.00291335	0.00290181	0.00298637
[truncated: 212 more columns]

[truncated: 15 more sheets: Fig 2d 60-150, Fig 2d 150-250, Fig 2d 250-500, Fig 2 e, Fig 3b, Fig 3c Countdown, Fig 3c distractor, Fig 3c encode, Fig 3c recall, Fig 4a, Fig 4c, fig 4d, Fig 4e, Fig 4f, Fig 4g]
