# Supplementary material for: Global coincident bursts of high frequency oscillations across the human cortex coordinate large-scale memory processing
Source: Nat Commun. 2026 Mar 15;17:3996. doi: 10.1038/s41467-026-70633-7 (PMC13136343; doi:10.1038/s41467-026-70633-7)
Supplement: Supplementary file 5 — Source Data 2 [file 41467_2026_70633_MOESM5_ESM.xlsx]

## Sheet: Suppl fig 1c
band	frequency_span	amplitude	cluster
gamma	72.9831	3.61934	0
gamma	70.6539	3.90367	0
gamma	66.0408	3.44492	0
gamma	30.5851	3.75553	0
gamma	42.5235	3.3996	0
gamma	49.2688	3.55202	0
gamma	87.8625	3.83363	1
gamma	78.0812	3.69513	0
gamma	61.7288	3.45534	0
gamma	66.0408	4.44653	0
gamma	26.4167	3.36144	0
gamma	27.1209	3.13478	0
gamma	28.5881	3.22828	0
gamma	55.0048	4.15148	0
gamma	47.1185	6.21241	0
gamma	141.523	4.74943	1
gamma	32.857	5.72969	0
gamma	62.9578	3.53814	0
gamma	34.6079	3.34316	0
gamma	115.336	3.92206	1
gamma	53.9312	3.51268	0
gamma	39.7471	3.57364	0
gamma	39.7471	3.66549	0
gamma	88.9197	4.02963	1
gamma	14.7702	4.00237	0
gamma	47.1185	3.71288	0
gamma	115.336	4.13728	1
gamma	72.4687	4.60522	0
gamma	52.7104	3.49848	0
gamma	58.8471	4.45607	0
gamma	94.9395	3.71967	1
gamma	37.0254	3.44013	0
gamma	92.4575	3.96865	1
gamma	52.0717	3.86432	0
gamma	32.857	4.08153	0
gamma	94	5.34171	1
gamma	98.9159	5.39267	1
gamma	82.1258	4.21601	0
gamma	127.988	6.42594	1
gamma	6.01975	3.53547	0
gamma	55.0048	5.44918	0
gamma	188.071	5.02625	1
gamma	145.08	5.47771	1
gamma	103.511	4.86712	1
gamma	82.1258	4.44555	0
gamma	83.1139	4.29315	0
gamma	101.571	3.802	1
gamma	55.0048	3.37177	0
gamma	14.7702	4.30823	0
gamma	30.5851	3.2251	0
gamma	55.5193	3.71968	0
gamma	266.784	6.38652	1
gamma	32.857	4.0952	0
gamma	72.0605	3.35792	0
gamma	115.336	5.08022	1
gamma	101.571	4.44895	1
gamma	48.5061	3.6475	0
gamma	156.004	6.18158	1
gamma	92.4575	4.25995	1
gamma	58.8471	4.32209	0
gamma	94.9395	3.84189	1
gamma	127.988	5.80251	1
gamma	62.9578	4.06288	0
gamma	49.2688	3.93585	0
gamma	40.2346	3.32024	0
gamma	35.1521	5.22828	0
gamma	77.6873	4.85653	0
gamma	53.9312	4.20122	0
gamma	82.1258	4.09109	0
gamma	72.6149	3.91871	0
gamma	60.3316	4.08098	0
gamma	47.1185	3.14582	0
gamma	32.857	4.04198	0
gamma	118.477	4.41942	1
gamma	26.4167	3.95677	0
gamma	77.6873	6.31537	0
gamma	124.629	3.66886	1
gamma	19.3501	3.14677	0
gamma	40.0688	3.36164	0
gamma	52.0717	4.54297	0
gamma	4.59496	3.39019	0
gamma	43.0451	3.33372	0
gamma	110.741	3.86198	1
gamma	72.6149	4.59988	0
gamma	56.3924	4.00953	0
gamma	42.3787	3.40942	0
gamma	94	4.35834	1
gamma	72.6149	4.12881	0
gamma	55.0048	4.44383	0
gamma	32.857	3.98948	0
gamma	40.2346	3.61752	0
gamma	22.1479	3.66118	0
gamma	72.6149	4.51768	0
gamma	55.0048	4.52048	0
gamma	83.1139	5.27592	0
gamma	72.4687	6.15619	0
gamma	26.4167	4.49876	0
gamma	53.9312	4.03191	0
gamma	77.0942	3.28179	0
gamma	56.3924	3.62882	0
gamma	66.0408	3.29278	0
gamma	82.1258	4.34995	0
gamma	22.1479	3.30491	0
gamma	56.3924	3.24567	0
gamma	48.6718	4.04157	0
gamma	56.3924	4.09238	0
gamma	34.6079	3.37181	0
gamma	39.7471	4.8232	0
gamma	127.988	4.38307	1
gamma	21.8217	3.29446	0
gamma	26.4167	3.66661	0
gamma	77.6873	3.99819	0
gamma	17.4638	3.12412	0
gamma	115.336	3.85167	1
gamma	58.8471	3.82743	0
gamma	80.8695	3.2946	0
gamma	55.0048	4.4661	0
gamma	55.0048	5.83187	0
gamma	53.9312	3.883	0
gamma	58.8471	4.05555	0
gamma	46.052	3.86829	0
gamma	245.07	5.43679	1
gamma	205.803	7.74441	1
gamma	39.7471	3.75574	0
gamma	42.5235	3.44816	0
gamma	77.6873	3.98381	0
gamma	52.7104	3.82417	0
gamma	82.1258	4.47986	0
gamma	60.3316	3.45654	0
gamma	82.1258	4.16238	0
gamma	52.0717	3.53566	0
gamma	39.7471	4.64564	0
gamma	77.0942	3.94051	0
gamma	101.571	4.02729	1
gamma	40.0688	3.22927	0
gamma	20.397	3.19019	0
gamma	52.0717	3.90904	0
gamma	25.3502	3.06723	0
gamma	20.397	3.54573	0
gamma	48.5061	3.27505	0
gamma	39.7471	3.32447	0
gamma	20.397	3.85599	0
gamma	92.4575	3.8759	1
gamma	45.339	3.36594	0
gamma	82.1258	4.74795	0
gamma	92.4575	5.49069	1
gamma	26.4167	4.59923	0
gamma	100.566	4.19697	1
gamma	80.8695	3.65564	0
gamma	28.262	3.42808	0
gamma	82.1258	4.65344	0
gamma	82.1258	4.49841	0
gamma	75.5893	4.08308	0
gamma	10.1753	4.31097	0
gamma	42.3787	3.33691	0
gamma	63.4421	3.35833	0
gamma	95.131	4.00701	1
gamma	9.5109	3.51105	0
gamma	107.591	4.91184	1
gamma	46.052	3.49659	0
gamma	63.7638	4.09936	0
gamma	67.8737	5.0244	0
gamma	98.9159	5.59056	1
gamma	48.6718	5.10492	0
gamma	58.8471	3.82421	0
gamma	60.3316	3.98744	0
gamma	63.4421	3.84167	0
gamma	26.4167	3.32405	0
gamma	26.7216	3.13677	0
gamma	57.6984	3.38688	0
gamma	63.4421	3.47594	0
gamma	82.9466	3.67487	0
ripple	84.5601	4.04393	0
ripple	59.3975	3.54244	0
ripple	96.7863	3.85149	0
ripple	64.2799	3.03976	0
ripple	56.16	3.3357	0
ripple	52.4932	3.17148	0
ripple	55.5193	3.49838	0
ripple	100.999	4.7388	0
ripple	136.928	4.06317	0
ripple	163.273	3.96384	0
ripple	327.87	5.19379	1
ripple	535.36	12.2177	1
ripple	89.3707	6.9201	0
ripple	117.082	4.24362	0
ripple	28.5881	3.19334	0
ripple	77.8153	3.54493	0
ripple	100.999	3.58	0
ripple	163.273	4.34337	0
ripple	385.78	6.05633	1
ripple	152.306	4.33466	0
ripple	172.946	6.82862	0
ripple	52.7104	5.63877	0
ripple	123.393	4.2931	0
ripple	218.654	6.51404	0
ripple	150.798	5.77911	0
ripple	163.273	5.39921	0
ripple	67.9856	3.35063	0
ripple	38.0124	3.04207	0
ripple	77.8153	3.37032	0
ripple	83.5355	4.40347	0
ripple	24.9769	4.26041	0
ripple	108.054	3.80156	0
ripple	46.5477	3.28526	0
ripple	173.301	5.94196	0
ripple	166.056	4.11644	0
ripple	59.3975	4.03251	0
ripple	161.332	5.11342	0
ripple	124.629	3.89121	0
ripple	230.3	4.95324	0
ripple	77.8153	3.26467	0
ripple	49.0658	3.4616	0
ripple	45.8622	3.71378	0
ripple	79.039	3.59026	0
ripple	60.083	3.63502	0
ripple	161.654	4.56299	0
ripple	102.292	4.29193	0
ripple	42.8678	3.35306	0
ripple	226.573	4.21636	0
ripple	84.5601	3.50315	0
ripple	46.052	4.16433	0
ripple	457.882	5.16384	1
ripple	73.8783	3.55742	0
ripple	64.2799	3.04658	0
ripple	108.054	3.91148	0
ripple	102.292	3.82758	0
ripple	79.039	3.91714	0
ripple	69.0547	3.45822	0
ripple	142.648	4.01072	0
ripple	96.7863	3.71639	0
ripple	28.0161	3.48561	0
ripple	72.7346	3.18787	0
ripple	197.952	6.28444	0
ripple	92.5621	4.57324	0
ripple	59.3975	3.46455	0
ripple	633.163	15.2015	1
ripple	24.4771	3.12436	0
ripple	148.324	4.90308	0
ripple	77.8153	3.73134	0
ripple	80.8695	3.80247	0
ripple	89.3707	3.51637	0
ripple	46.5477	3.00644	0
ripple	60.083	3.44091	0
ripple	49.7991	3.40423	0
ripple	90.4669	3.87472	0
ripple	60.083	3.2612	0
ripple	60.083	3.29995	0
ripple	21.3851	3.25033	0
ripple	92.5621	3.36487	0
ripple	88.2409	3.30025	0
ripple	116.257	3.85747	0
ripple	83.5355	3.35859	0
ripple	95.6135	4.24372	0
ripple	78.0812	3.36464	0
ripple	49.0658	3.20288	0
ripple	113.346	3.52061	0
ripple	140.952	4.42832	0
ripple	83.2509	3.43698	0
ripple	90.4669	3.79529	0
ripple	83.5355	3.454	0
ripple	77.8153	4.48134	0
ripple	90.4669	3.85928	0
ripple	78.0812	3.37844	0
ripple	33.2106	3.10132	0
ripple	49.7991	3.54329	0
ripple	142.648	3.6832	0
ripple	67.9856	3.74646	0
ripple	64.5459	3.60799	0
ripple	198.358	4.62563	0
ripple	60.083	3.35934	0
ripple	77.8153	3.43612	0
ripple	142.648	4.99603	0
ripple	90.4669	3.55418	0
ripple	612.766	12.8415	1
ripple	95.6135	4.12702	0
ripple	55.0048	16.6592	0
ripple	116.257	4.13613	0
ripple	56.16	3.096	0
ripple	38.0124	3.09542	0
ripple	83.2509	3.78035	0
ripple	108.054	4.13132	0
ripple	38.0124	3.06015	0
ripple	33.2106	3.09352	0
ripple	35.5305	3.2461	0
ripple	84.5601	3.45117	0
ripple	64.2799	3.54394	0
ripple	63.5466	3.57798	0
ripple	77.8153	3.54719	0
ripple	145.08	3.75949	0
ripple	79.039	3.70266	0
ripple	141.559	3.46637	0
ripple	151.448	3.98528	0
ripple	141.523	3.71798	0
ripple	92.5621	3.58106	0
ripple	63.5466	3.72511	0
ripple	77.8153	3.20671	0
ripple	117.082	4.09083	0
ripple	124.629	4.10723	0
ripple	124.378	4.01309	0
ripple	142.361	4.38597	0
ripple	56.16	3.53872	0
ripple	156.726	3.97318	0
ripple	73.8783	3.69477	0
ripple	150.798	4.10155	0
ripple	121.263	4.02671	0
ripple	194.316	4.4384	0
ripple	80.8695	3.40814	0
ripple	113.346	4.04918	0
ripple	102.292	3.52229	0
ripple	123.147	4.77389	0
ripple	124.629	3.9815	0
ripple	152.306	3.68495	0
ripple	89.3707	3.74229	0
ripple	92.5621	3.95831	0
ripple	89.3707	4.2295	0
ripple	117.082	4.66637	0
ripple	55.5193	3.41928	0
ripple	132.317	4.21195	0
ripple	46.5477	3.38902	0
ripple	24.4771	3.25838	0
ripple	142.648	4.30433	0
ripple	102.292	3.56052	0
ripple	49.0658	3.21722	0
ripple	89.0662	3.59131	0
ripple	115.602	3.99819	0
ripple	103.547	3.75393	0
ripple	73.8783	3.82243	0
ripple	83.5355	4.009	0
ripple	60.083	3.16263	0
fast	185.454	3.88223	0
fast	135.096	3.2852	0
fast	200.264	4.00876	0
fast	90.0941	3.84997	0
fast	217.622	3.56094	0
fast	232.824	3.24479	0
fast	165.43	3.13945	0
fast	412.728	5.28528	1
fast	118.518	3.48045	0
fast	45.6356	3.28044	0
fast	103.12	3.73138	0
fast	187.188	3.67518	0
fast	343.148	3.44967	1
fast	203.413	3.55014	0
fast	111.973	3.13872	0
fast	128.162	3.29273	0
fast	142.884	3.54084	0
fast	200.264	3.60829	0
fast	326.209	3.97185	1
fast	263.258	3.40398	1
fast	194.535	4.09512	0
fast	278.087	4.62239	1
fast	263.258	3.42437	1
fast	165.43	4.06507	0
fast	64.2799	3.53147	0
fast	169.961	3.50594	0
fast	212.268	4.04977	0
fast	101.944	3.27041	0
fast	165.43	4.37858	0
fast	45.6356	3.48455	0
fast	68.7701	3.47599	0
fast	78.7133	3.37417	0
fast	165.43	3.41009	0
fast	145.13	3.51008	0
fast	169.961	4.42128	0
fast	232.824	3.74358	0
fast	83.2509	3.82133	0
fast	259.93	4.51845	1
fast	263.258	4.28662	1
fast	45.6356	3.64085	0
fast	78.7133	3.28242	0
fast	88.2914	3.0838	0
fast	110.324	3.34235	0
fast	318.294	3.44099	1
fast	163.542	3.59553	0
fast	263.258	4.74849	1
fast	165.43	3.41209	0
fast	118.03	3.37153	0
fast	143.372	3.52924	0
fast	56.9994	3.04239	0
fast	272.659	4.36487	1
fast	154.628	3.05252	0
fast	165.43	3.41654	0
fast	200.948	3.45115	0
fast	165.43	3.25884	0
fast	103.12	3.24289	0
fast	83.2509	3.74408	0
fast	203.413	3.40568	0
fast	45.6356	3.30105	0
fast	133.554	3.72706	0
fast	217.622	3.93349	0
fast	232.824	3.74664	0
fast	165.43	3.93836	0
fast	128.162	3.22268	0
fast	230.003	3.50029	0
fast	133.554	3.62283	0
fast	232.824	3.405	0
fast	119.794	3.02611	0
fast	272.351	4.01536	1
fast	279.662	3.73359	1
fast	200.264	3.6629	0
fast	128.162	3.45532	0
fast	186.88	4.16783	0
fast	200.264	3.89367	0
fast	165.43	3.84121	0
fast	623.652	9.01253	1
fast	489.866	7.98278	1
fast	529.652	6.52235	1
fast	194.535	4.42806	0
fast	343.148	4.74067	1
fast	263.258	3.02128	1
fast	165.43	3.85351	0
fast	88.2914	3.21205	0
fast	0	3.10337	0
fast	263.258	3.45953	1
fast	62.9938	3.22315	0
fast	200.264	3.66133	0
fast	238.216	3.38577	0
fast	142.884	3.6514	0
fast	45.6356	3.16428	0
fast	187.828	3.72724	0
fast	55.0363	3.13434	0
fast	154.628	3.62882	0
fast	60.981	3.08181	0
fast	90.0941	3.01442	0
fast	278.087	3.66549	1
fast	165.43	3.45557	0
fast	232.824	3.83036	0
fast	165.43	3.82516	0
fast	119.794	3.25541	0
fast	291.705	3.49557	1
fast	104.662	3.40071	0
fast	200.264	3.91801	0
fast	128.162	3.1109	0
fast	82.5267	3.25306	0
fast	217.622	3.79175	0
fast	165.43	3.56049	0
fast	82.5267	3.09821	0
fast	49.7991	3.3026	0
fast	246.069	3.68444	0
fast	280.226	3.44394	1
fast	232.824	3.69534	0
fast	238.216	3.75542	0
fast	125.261	3.05462	0
fast	203.413	3.10291	0
fast	45.6356	3.53452	0
fast	578.158	7.06286	1
fast	116.684	3.22213	0
fast	118.03	3.41029	0
fast	142.884	3.44405	0
fast	174.966	3.28521	0
fast	171.496	5.58305	0
fast	342.457	3.64234	1
fast	343.148	4.70233	1
fast	128.162	3.46737	0
fast	187.828	4.56631	0
fast	119.794	3.48303	0
fast	279.662	3.90104	1
fast	165.43	3.16042	0
fast	128.162	3.08826	0
fast	45.6356	3.45219	0
fast	110.78	3.20222	0
fast	95.2878	3.89823	0
fast	198.408	4.519	0
fast	280.226	4.1087	1
fast	291.705	3.39841	1
fast	126.275	3.29582	0
fast	154.628	3.49827	0
fast	187.188	4.26679	0
fast	200.264	4.39229	0
fast	88.2914	4.25802	0
fast	45.6356	3.41611	0
fast	0	3.04246	0
fast	68.7701	3.29952	0
fast	143.372	3.73712	0
fast	78.7133	3.71622	0
fast	145.13	3.5011	0
fast	165.43	5.45066	0
fast	246.069	4.29711	0
fast	200.264	3.70033	0
fast	165.43	3.61656	0
fast	214.985	3.47295	0
fast	461.666	4.29918	1
fast	155.268	3.81483	0
fast	272.659	4.63444	1
fast	190.132	4.09839	0
fast	165.43	3.61833	0
fast	128.162	3.30219	0
fast	88.2914	3.73043	0
fast	45.6356	3.63719	0
fast	126.275	3.30696	0
fast	165.43	3.76067	0
fast	126.797	4.56149	0
fast	155.268	3.99144	0
fast	263.258	3.6015	1
fast	200.264	3.83624	0
fast	126.275	3.18264	0
fast	200.264	3.18509	0
fast	227.095	3.6765	0
fast	84.2117	3.32254	0
fast	318.294	4.33112	1
fast	128.162	3.90311	0
fast	128.162	4.28532	0
fast	101.944	3.56372	0
fast	116.684	3.76849	0
fast	133.554	3.50775	0
fast	272.659	3.65651	1
fast	318.294	5.32985	1
fast	119.794	3.19019	0
fast	143.372	4.07399	0
fast	339.068	3.60906	1
fast	200.264	3.28883	0
fast	165.43	3.41388	0
fast	217.622	3.51869	0
fast	401.489	4.57032	1
fast	64.2799	3.18174	0
fast	155.268	4.21842	0
fast	174.966	3.08603	0
fast	263.258	4.5004	1
fast	222.662	4.10876	0
fast	124.834	3.57867	0
fast	45.6356	3.57658	0
fast	88.2914	3.94455	0
fast	318.294	3.50589	1
fast	165.43	3.91691	0
fast	124.834	3.80703	0
fast	109.065	3.29911	0
fast	165.43	4.84157	0
fast	232.824	3.25943	0
fast	232.824	3.56438	0
fast	126.797	3.54203	0
fast	587.527	5.57716	1
fast	495.489	4.8448	1
fast	612.766	6.03136	1
fast	612.766	6.31022	1
fast	593.415	5.75928	1
fast	586.044	5.67423	1
fast	489.866	5.95603	1
fast	569.72	6.02439	1
fast	560.694	5.21037	1
fast	373.922	5.18213	1
fast	554.67	5.40138	1
fast	505.124	5.74912	1
fast	457.882	5.82411	1
fast	385.78	5.39466	1
fast	532.522	5.75473	1
fast	551.037	4.97303	1
fast	551.037	4.87272	1
fast	297.512	4.15474	1
fast	203.413	3.53479	0
fast	135.655	4.06079	0
fast	84.2117	3.60291	0
fast	165.43	3.14239	0
fast	165.43	3.69775	0
fast	158.864	4.229	0
fast	212.268	3.93656	0
fast	84.2117	3.20394	0
fast	89.0662	3.12951	0
fast	190.132	3.88287	0
fast	200.264	3.53209	0
fast	165.43	3.43279	0
fast	242.958	3.69901	0
fast	79.8897	3.03422	0
fast	128.162	4.37294	0
fast	88.2914	3.07506	0
fast	142.884	3.44149	0
fast	155.268	4.0762	0
fast	318.294	3.7439	1
fast	291.705	4.66918	1
fast	128.162	4.04733	0
fast	138.796	3.45588	0
fast	116.684	3.64927	0
fast	49.7991	3.05027	0
fast	232.824	3.67749	0
fast	200.264	3.26752	0
fast	119.794	3.71147	0
fast	165.43	3.77982	0
fast	126.797	3.50406	0
fast	366.378	4.0097	1
fast	291.705	3.88247	1
fast	109.065	4.11111	0
fast	343.148	4.48297	1
fast	362.753	4.64674	1
fast	175.564	3.49166	0
fast	145.13	3.42543	0
fast	45.6356	3.7092	0
fast	116.684	3.14202	0
fast	165.43	3.59531	0
fast	158.864	3.641	0
fast	126.797	3.51398	0
fast	175.564	3.89257	0
fast	128.162	3.72518	0
fast	45.6356	3.49173	0
fast	226.121	4.33295	0
fast	145.13	3.88088	0
fast	135.096	3.20943	0
fast	154.628	3.3807	0
fast	101.944	3.04379	0
fast	109.065	4.01598	0
fast	174.966	3.96333	0
fast	128.162	4.32091	0
fast	343.148	3.56754	1
fast	318.294	4.36572	1
fast	53.2778	3.37611	0
fast	166.114	3.83575	0
fast	88.2914	3.01533	0
fast	45.6356	3.25247	0
fast	318.294	4.69385	1
fast	365.31	4.80151	1
fast	618.392	7.64034	1
fast	194.316	4.75226	0
fast	307.881	4.9041	1
fast	276.894	3.68033	1
fast	339.068	3.80234	1
fast	366.378	4.60367	1
fast	187.188	3.33192	0
fast	232.824	3.69008	0
fast	128.162	3.67947	0
fast	110.78	4.08818	0
fast	126.275	3.51705	0
fast	246.069	3.58599	0
fast	366.378	3.68336	1
fast	217.622	3.33722	0
fast	263.258	3.69062	1
fast	263.258	3.61892	1
fast	291.705	5.26231	1
fast	88.2914	3.44503	0
fast	633.163	39.6829	1
fast	633.163	40.9404	1
fast	633.163	35.042	1
fast	633.163	47.2068	1
fast	633.163	55.5275	1
fast	633.163	16.8596	1
fast	633.163	51.5616	1
fast	567.13	6.20047	1
fast	517.826	9.76525	1
fast	194.535	3.51413	0
fast	163.542	3.47225	0
fast	232.824	4.47673	0
fast	155.268	3.72211	0
fast	155.268	3.18291	0
fast	119.794	3.12013	0
fast	165.43	3.14977	0
fast	320.097	3.79596	1
fast	263.258	4.00768	1
fast	97.8281	3.32806	0
fast	128.162	3.30583	0
fast	119.794	3.31521	0
fast	45.6356	3.53584	0
fast	0	3.05385	0
fast	154.628	3.15111	0
fast	95.2878	3.32392	0
fast	318.294	3.52857	1
fast	165.43	4.44249	0
fast	88.2914	3.26741	0
fast	142.884	3.62827	0
fast	287.779	3.40598	1
fast	46.5477	3.33903	0
fast	158.864	4.11541	0
fast	477.158	4.3723	1
fast	79.8897	3.03927	0
fast	126.275	3.29173	0
fast	148.492	3.60208	0
fast	103.12	3.14678	0
fast	291.705	3.75488	1
fast	232.824	3.64861	0
fast	45.6356	3.57572	0
fast	226.573	4.1853	0
fast	109.065	4.00426	0
fast	291.705	4.10753	1
fast	174.966	3.07119	0
fast	232.824	3.84544	0
fast	230.003	4.04978	0
fast	175.564	3.51969	0
fast	343.148	3.76532	1
fast	165.43	3.78746	0
fast	190.132	3.77734	0
fast	128.162	3.13095	0
fast	88.2914	3.59687	0
fast	45.6356	3.4015	0
fast	242.958	3.31443	0
fast	232.824	4.02425	0
fast	165.43	3.5771	0
fast	128.162	4.23958	0
fast	88.2914	3.65789	0
fast	45.6356	3.34095	0
fast	45.6356	3.14784	0
fast	254.856	3.54006	0
fast	291.705	4.18542	1
fast	297.512	3.79964	1
fast	165.43	4.03941	0
fast	299.801	3.518	1
fast	97.8281	3.12006	0
fast	104.662	3.21738	0
fast	128.162	3.19363	0
fast	110.324	3.17102	0
fast	318.294	3.81597	1
fast	118.03	3.10698	0
fast	118.03	3.89933	0
fast	174.966	3.6566	0
fast	232.824	5.30452	0
fast	165.43	3.62017	0
fast	343.148	3.82547	1
fast	254.856	3.80454	0
fast	217.622	3.63639	0
fast	232.824	5.04972	0
fast	124.834	3.33679	0
fast	45.6356	3.50623	0
fast	95.2878	3.35365	0
fast	96.3875	3.80345	0
fast	88.2914	3.38333	0
fast	173.345	5.25723	0
fast	259.93	3.77261	1
fast	254.856	3.37553	0
fast	58.8808	3.66033	0
fast	299.197	4.0951	1
fast	109.065	3.3148	0
fast	187.188	3.42263	0
fast	165.43	4.07439	0
fast	88.2914	4.19486	0
fast	278.087	4.30237	1
fast	200.264	3.33804	0
fast	165.43	4.14759	0
fast	128.162	3.52815	0
fast	128.162	3.37312	0
fast	254.856	4.39021	0
fast	117.082	3.34012	0
fast	194.535	3.87527	0
fast	227.095	4.66975	0
fast	190.132	3.87807	0
fast	165.43	3.78048	0
fast	174.966	3.56782	0
fast	165.43	3.48111	0
fast	208.124	3.48235	0
fast	142.884	3.05915	0
fast	163.542	3.62226	0
fast	104.662	3.40816	0
fast	165.43	4.80273	0
fast	165.43	3.46054	0
fast	128.162	3.40525	0
fast	116.684	3.13135	0
fast	124.834	3.2975	0
fast	366.378	3.42259	1
fast	88.2914	3.64827	0
fast	259.93	4.14209	1
fast	101.944	3.73355	0
fast	316.929	3.81082	1
fast	165.43	3.34019	0
fast	101.944	3.33864	0
fast	116.684	3.49183	0
fast	119.794	3.60688	0
fast	101.944	3.4611	0
fast	78.7133	3.16284	0
fast	343.148	4.48175	1
fast	232.824	3.95594	0
fast	261.402	4.45264	1
fast	212.268	3.74959	0
fast	214.985	4.14142	0
fast	165.43	4.13823	0
fast	194.535	3.43236	0
fast	214.985	3.78648	0
fast	461.666	4.50254	1
fast	126.275	3.35345	0
fast	263.258	4.01241	1
fast	165.43	3.16785	0
fast	307.881	5.43168	1
fast	212.268	4.66732	0
fast	128.162	3.09018	0
fast	569.72	8.41891	1
fast	441.558	5.54045	1
fast	422.874	5.20671	1
fast	477.158	4.71174	1
fast	198.408	7.37904	0
fast	373.375	5.83808	1
fast	445.092	8.12592	1
fast	427.359	4.95967	1
fast	320.097	5.64392	1
fast	280.226	4.92084	1
fast	82.5267	3.12602	0
fast	551.037	6.13174	1
fast	230.3	6.69625	0
fast	524.085	7.10407	1
fast	569.72	7.8845	1
fast	524.085	7.56107	1
fast	158.864	7.26333	0
fast	477.158	6.25998	1
fast	399.456	6.1106	1
fast	244.827	7.26418	0
fast	339.068	7.75359	1
fast	427.359	4.98578	1
fast	232.824	3.772	0
fast	291.705	3.57973	1
fast	152.864	3.72602	0
fast	212.268	3.83961	0
fast	111.973	3.57342	0
fast	128.162	3.50035	0
fast	291.705	3.86448	1
fast	135.655	3.78095	0
fast	190.132	3.87813	0
fast	104.662	3.05517	0
fast	232.824	3.40609	0
fast	200.264	3.9417	0
fast	200.948	4.42627	0
fast	200.264	3.8401	0
fast	158.864	3.81816	0
fast	128.162	3.52272	0
fast	241.917	4.7676	0
fast	56.9994	3.20351	0
fast	194.535	3.51398	0
fast	291.705	3.85875	1
fast	232.824	3.77024	0
fast	119.794	3.51651	0
fast	109.065	3.42645	0
fast	222.662	4.3365	0
fast	232.824	4.2512	0
fast	200.264	3.65174	0
fast	128.162	3.81422	0
fast	152.864	4.30205	0
fast	153.387	3.9955	0
fast	259.93	4.33039	1
fast	133.554	3.59799	0
fast	190.132	3.89939	0
fast	296.236	3.99327	1
fast	45.6356	3.7406	0
fast	103.12	3.21115	0
fast	177.718	4.30748	0
fast	203.413	3.53603	0
fast	172.946	5.69646	0
fast	68.7701	3.88498	0
fast	228.842	4.14641	0
fast	343.148	3.65843	1
fast	142.884	3.63088	0
fast	165.43	3.34226	0
fast	343.148	3.7446	1
fast	45.6356	3.90307	0
fast	272.659	4.73105	1
fast	263.258	4.09344	1
fast	291.705	3.88848	1
fast	291.705	3.54359	1
fast	163.542	3.86125	0
fast	82.5267	3.06045	0
fast	222.662	4.18724	0
fast	133.554	3.22426	0
fast	343.148	3.51662	1
fast	200.264	3.28896	0
fast	154.628	3.37803	0
fast	101.944	3.15262	0
fast	291.705	3.73797	1
fast	200.264	3.49674	0
fast	165.43	3.4577	0
fast	119.794	3.44674	0
fast	165.43	3.6466	0
fast	185.454	3.97624	0
fast	200.264	4.37451	0
fast	200.264	3.25743	0
fast	208.124	3.53507	0
fast	165.43	3.20923	0
fast	134.011	4.30974	0
fast	73.5739	3.34647	0
fast	56.9994	3.33663	0
fast	232.824	5.62465	0
fast	128.162	3.51058	0
fast	230.003	3.47189	0
fast	272.659	3.68906	1
fast	291.705	3.39933	1
fast	88.2914	3.52166	0
fast	45.6356	3.10794	0
fast	96.3875	3.62246	0
fast	238.216	3.70322	0
fast	174.966	3.85842	0
fast	78.7133	3.17413	0
fast	263.258	3.81609	1
fast	211.357	3.87483	0
fast	187.828	4.31878	0
fast	103.12	3.47322	0
fast	177.718	3.43644	0
fast	165.43	3.87303	0
fast	165.43	3.65726	0
fast	84.2117	3.61371	0
fast	60.981	3.0245	0
fast	190.132	3.56734	0
fast	128.162	3.43919	0
fast	161.332	3.45216	0
fast	126.797	3.49217	0
fast	203.413	3.47341	0
fast	165.43	4.13982	0
fast	88.2914	3.47006	0
fast	194.535	3.45746	0
fast	126.275	3.59226	0
fast	164.101	4.06415	0
fast	96.3875	3.08248	0
fast	134.011	3.18765	0
fast	217.622	3.75016	0
fast	144.532	3.26298	0
fast	84.2117	3.12119	0
fast	263.258	3.43313	1
fast	133.554	3.79009	0
fast	103.12	3.46748	0
fast	263.258	3.38837	1
fast	200.264	3.39573	0
fast	165.43	3.57976	0
fast	128.162	3.8155	0
fast	217.622	3.90155	0
fast	187.188	3.71588	0
fast	128.162	3.64453	0
fast	177.718	3.52862	0
fast	230.003	3.45602	0
fast	135.096	3.30853	0
fast	128.162	3.78518	0
fast	0	3.32481	0
fast	185.454	3.90756	0
fast	200.264	3.87611	0
fast	165.43	3.58907	0
fast	342.457	4.37625	1
fast	263.258	4.2901	1
fast	200.264	3.45016	0
fast	311.729	4.82047	1
fast	68.7701	3.27991	0
fast	103.547	3.92093	0
fast	190.132	3.61614	0
fast	263.258	3.37067	1
fast	67.3941	3.04813	0
fast	200.264	3.54233	0
fast	165.43	3.77064	0
fast	343.148	4.10438	1
fast	263.258	5.03305	1
fast	135.655	4.13413	0
fast	280.226	4.18803	1
fast	366.378	4.69054	1
fast	165.43	3.08874	0
fast	89.0662	3.54505	0
fast	187.828	4.15477	0
fast	126.797	3.85543	0
fast	175.564	3.94585	0
fast	254.856	4.09932	0
fast	272.659	4.64662	1
fast	232.824	4.42655	0
fast	119.794	3.36403	0
fast	124.834	3.58641	0
fast	118.518	3.7211	0
fast	174.966	3.52928	0
fast	200.264	4.28266	0
fast	186.504	3.59118	0
fast	64.2799	3.43142	0
fast	342.457	4.77062	1
fast	329.388	4.50678	1
fast	158.864	4.74858	0
fast	110.324	3.26098	0
fast	318.294	3.27186	1
fast	154.628	3.32061	0
fast	45.6356	3.19233	0
fast	158.864	3.55431	0
fast	126.275	3.41572	0
fast	163.542	3.54645	0
fast	532.522	7.71227	1
fast	155.268	3.53874	0
fast	263.258	4.13587	1
fast	217.622	3.34421	0
fast	228.842	5.20522	0
fast	68.7701	3.28127	0
fast	34.3068	3.09889	0
fast	110.324	3.36493	0
fast	263.258	4.47617	1
fast	217.622	3.31748	0
fast	200.264	5.32265	0
fast	155.268	3.87045	0
fast	104.662	3.05384	0
fast	49.7991	3.1533	0
fast	261.929	3.66225	1
fast	175.564	3.42082	0
fast	200.264	3.81814	0
fast	165.43	3.3382	0
fast	103.12	3.98383	0
fast	343.148	4.06566	1
fast	208.124	4.02867	0
fast	208.124	3.42381	0
fast	320.743	3.88269	1
fast	110.324	3.12943	0
fast	200.264	3.54918	0
fast	0	3.1625	0
fast	199.532	3.83094	0
fast	343.148	3.65295	1
fast	187.188	3.31873	0
fast	165.43	3.37544	0
fast	388.092	4.30242	1
fast	422.874	5.42847	1
fast	318.294	4.01991	1
fast	217.622	3.90718	0
fast	144.532	3.49557	0
fast	165.43	4.43112	0
fast	128.162	3.23469	0
fast	88.2914	3.5331	0
fast	88.2914	3.78206	0
fast	45.6356	3.43424	0
fast	152.864	3.54306	0
fast	119.794	3.30321	0
fast	299.197	3.51781	1
fast	152.864	3.62778	0
fast	165.43	3.3077	0
fast	128.162	3.69699	0
fast	441.558	5.31987	1
fast	228.842	4.13948	0
fast	175.564	3.90686	0
fast	174.966	4.14311	0
fast	144.532	3.2965	0
fast	187.188	3.96772	0
fast	154.628	3.69844	0
fast	165.43	3.45197	0
fast	128.162	3.26252	0
fast	88.2914	3.58225	0
fast	222.662	3.66053	0
fast	110.324	3.45063	0
fast	165.43	3.27956	0
fast	128.162	3.00542	0
fast	366.378	3.8644	1
fast	232.824	3.94034	0
fast	128.162	3.85641	0
fast	124.834	3.51315	0
fast	388.092	4.38583	1
fast	291.705	3.77449	1
fast	263.258	4.33017	1
fast	200.264	4.68014	0
fast	82.5267	3.09189	0
fast	109.065	3.41513	0
fast	162.027	3.75091	0
fast	181.834	3.33867	0
fast	110.324	3.13194	0
fast	53.2778	3.06319	0
fast	166.114	3.24552	0
fast	68.7701	3.26919	0
fast	103.12	3.29063	0
fast	88.2914	3.62635	0
fast	296.828	3.77326	1
fast	177.718	3.53826	0
fast	84.2117	3.51847	0
fast	165.43	3.61857	0
fast	181.834	4.21346	0
fast	116.684	3.27059	0
fast	72.1018	3.36266	0
fast	165.43	3.52562	0
fast	128.162	3.43859	0
fast	128.162	3.01991	0
fast	263.258	3.25138	1
fast	128.162	3.7792	0
fast	212.268	4.43804	0
fast	165.43	3.1795	0
fast	230.003	4.49828	0
fast	232.824	3.41839	0
fast	280.226	3.53987	1
fast	263.258	3.56611	1
fast	96.3875	3.26516	0
fast	133.554	3.70396	0
fast	51.4429	3.29652	0
fast	90.0941	3.01129	0
fast	142.884	3.9687	0
fast	190.132	3.26674	0
fast	232.824	4.00121	0
fast	165.43	3.19824	0
fast	88.2914	3.29716	0

## Sheet: Suppl fig 1d left
(only bins 20-280 shown in the plots)
Subject_ID	Phase	0	1	2	3	4	5	6	7	8	9	10	11	12	13	14	15	16	17	18	19	20	21	22	23	24	25	26	27	28	29	30	31	32	33	34	35	36	37	38	39	40	41	42	43	44	45	46	47
Subject 1	ENCODE	0.000152561	0.000183068	0.000209932	0.000228686	0.000253989	0.000277256	0.000266704	0.000260696	0.000260033	0.000251816	0.000248594	0.000247367	0.000240382	0.000235352	0.000232442	0.000231468	0.000233982	0.000235501	0.000230717	0.000229342	0.000237579	0.000240075	0.000250045	0.000249068	0.000250627	0.000254075	0.000252117	0.000250295	0.000254285	0.000256745	0.000257315	0.000262163	0.000263969	0.000255178	0.00026282	0.000264078	0.000269301	0.000274924	0.000271114	0.000269067	0.000273872	0.000274667	0.000265751	0.000269435	0.000262279	0.000255342	0.000254094	0.000251933
Subject 2	ENCODE	0.00018984	0.000222386	0.000250512	0.000290528	0.000324239	0.000351783	0.000335603	0.000331097	0.000319235	0.000326056	0.000334929	0.000328139	0.00032688	0.000322711	0.000315899	0.000307949	0.000312315	0.000321138	0.000327525	0.000332243	0.000315499	0.000311445	0.00030661	0.000297425	0.000303525	0.000300376	0.000300815	0.000285225	0.000271754	0.000262496	0.000254152	0.000265913	0.000255071	0.000264295	0.00026927	0.000264219	0.00026336	0.000266448	0.000276959	0.000291153	0.000298477	0.000311032	0.000309081	0.000308188	0.000301978	0.000300661	0.000299007	0.000296058
Subject 3	ENCODE	0.000184916	0.000216421	0.000243227	0.000272245	0.000296498	0.000325159	0.000307438	0.000300748	0.000300993	0.000301547	0.00029681	0.000297482	0.000287228	0.000284229	0.00027603	0.000275382	0.000267809	0.000268021	0.000270864	0.000263569	0.000252523	0.000251731	0.000256707	0.000267569	0.000266283	0.000271433	0.00027324	0.000274644	0.00027264	0.000268764	0.000288468	0.00028738	0.00029601	0.00028867	0.000283748	0.000289814	0.000287059	0.000279022	0.000282348	0.000293125	0.000296331	0.000296512	0.000306602	0.000293969	0.00029129	0.000292495	0.00028372	0.000281115
Subject 4	ENCODE	0.000280361	0.000329729	0.000363413	0.00038327	0.000411602	0.000430268	0.000354187	0.00033865	0.000304762	0.000300339	0.000278877	0.00027084	0.000252097	0.000230667	0.000230566	0.000217925	0.00021868	0.000222308	0.000236197	0.000233642	0.000234268	0.000235707	0.000230318	0.000220703	0.000234007	0.000230376	0.000233411	0.000231094	0.000227392	0.000215428	0.000210099	0.000206813	0.000206467	0.00020851	0.000210018	0.000204362	0.000214042	0.000209943	0.000213161	0.000218724	0.000231512	0.000244274	0.000242405	0.000243987	0.00026583	0.000277464	0.000277156	0.000273732
Subject 5	ENCODE	0.000191894	0.00021647	0.000252531	0.000283403	0.000307649	0.000329645	0.00031072	0.000306764	0.000303977	0.000310456	0.000305742	0.000303804	0.000304157	0.000294212	0.000287712	0.000290182	0.000290428	0.000281251	0.000276108	0.000285746	0.000277361	0.000271346	0.000274257	0.000283253	0.000292083	0.000303434	0.000312371	0.000324314	0.00034056	0.000349407	0.000344119	0.000349158	0.000354334	0.000359381	0.000354399	0.000347771	0.000344677	0.000334501	0.000324295	0.000316216	0.000310766	0.000314089	0.000308655	0.000307516	0.00030173	0.000297936	0.00029109	0.000283447
Subject 6	ENCODE	0.000169987	0.000197393	0.000227047	0.000258522	0.000287768	0.000308772	0.000298732	0.000306087	0.000297262	0.00030573	0.000305411	0.000316548	0.000307878	0.00031521	0.00030108	0.00029706	0.000307614	0.000288556	0.000288401	0.000298829	0.000287244	0.000296901	0.00029656	0.000306765	0.000307018	0.000303033	0.000317055	0.000326291	0.000322073	0.000324116	0.000329987	0.000334903	0.000342232	0.000349985	0.000372685	0.000364479	0.000371245	0.000364669	0.000362648	0.000372081	0.000352778	0.000334033	0.000339673	0.000316086	0.000307544	0.000285856	0.000269569	0.000269564
Subject 7	ENCODE	0.000164825	0.000188189	0.000215222	0.000242287	0.000262373	0.000281879	0.000263233	0.000268943	0.000263897	0.000262695	0.000255308	0.000250619	0.000251731	0.000241288	0.000239574	0.000248625	0.000252915	0.00025126	0.000252761	0.000255081	0.000254851	0.000265795	0.000261964	0.000252927	0.000261707	0.000263095	0.000256138	0.000254762	0.000257872	0.00025252	0.000255115	0.000256994	0.00025512	0.000258353	0.000271812	0.000275169	0.000278832	0.000288303	0.000290891	0.000284624	0.000292047	0.000294313	0.0002936	0.000288903	0.000290728	0.000283633	0.00027729	0.000270389
Subject 8	ENCODE	0.000183355	0.000217049	0.000242272	0.000275332	0.000312175	0.000342447	0.000325824	0.000341006	0.000341858	0.000340701	0.000338849	0.000341759	0.000333879	0.000343323	0.000334201	0.000326357	0.000319871	0.000319802	0.000307926	0.000308874	0.000296763	0.000292271	0.000290643	0.000282124	0.000269376	0.000260206	0.000251321	0.000244502	0.000244465	0.000234856	0.000227107	0.000234026	0.000237269	0.00023282	0.000242021	0.000241494	0.000250997	0.000256813	0.000272428	0.000277399	0.000285704	0.000287399	0.00028847	0.000284796	0.000291342	0.000301589	0.000312601	0.000311734
Subject 9	ENCODE	0.00017175	0.000194276	0.000219779	0.00024358	0.000269852	0.000291303	0.000268328	0.00026294	0.000267722	0.000270836	0.000268958	0.000272841	0.000275199	0.000276332	0.000278697	0.000274406	0.000282613	0.000286951	0.000287861	0.000283427	0.000284455	0.000287291	0.000287177	0.000290156	0.000291966	0.000287828	0.000291057	0.000286257	0.000281025	0.000278606	0.000277026	0.00027635	0.000275452	0.000271937	0.00027032	0.000273907	0.000279357	0.000275763	0.000273115	0.000280409	0.000285281	0.000283469	0.000287488	0.00028814	0.000295316	0.000295652	0.000297397	0.000301235
Subject 10	ENCODE	0.000179941	0.000202616	0.000228808	0.000256179	0.000268201	0.000295567	0.00027878	0.000280884	0.00028402	0.000280825	0.000285336	0.000291859	0.000299227	0.000307041	0.000306443	0.000308898	0.000307334	0.000314133	0.000317939	0.000302396	0.000310735	0.000291357	0.000286117	0.000276158	0.00027236	0.000279123	0.000293442	0.000285655	0.000279717	0.000280155	0.000281993	0.000270684	0.000269599	0.000288268	0.00029159	0.000285793	0.000282522	0.000274195	0.000284977	0.000280267	0.000274119	0.00027644	0.000285943	0.000299462	0.000276842	0.000288254	0.000286064	0.000282301
Subject 11	ENCODE	0.000166869	0.000185706	0.000208801	0.000231731	0.000258088	0.000277086	0.000260939	0.000263279	0.000268688	0.000261486	0.000257691	0.000251544	0.000250585	0.000251321	0.000246153	0.000242277	0.000246715	0.000242842	0.00023567	0.000237857	0.000236696	0.000238042	0.000233506	0.000236629	0.00024339	0.000245426	0.000244932	0.000243517	0.000249236	0.000246637	0.000243083	0.000242155	0.000241797	0.000245332	0.000246112	0.000241791	0.00024274	0.000243807	0.000246043	0.000242942	0.00024834	0.000249551	0.000255681	0.000257031	0.000252089	0.000251522	0.000247739	0.000250195
Subject 12	ENCODE	0.000165261	0.000190905	0.000215971	0.000238144	0.000265573	0.000290596	0.000271061	0.000268515	0.00027201	0.000266918	0.000267546	0.00027202	0.000270075	0.000269161	0.000269715	0.000262184	0.000269062	0.000271367	0.000271845	0.000265899	0.000263863	0.000260174	0.000262367	0.000264826	0.000271113	0.00027963	0.000280289	0.00027417	0.00027971	0.000288146	0.000289106	0.000293922	0.000299198	0.000299364	0.000301412	0.000299809	0.000289101	0.000288593	0.000286107	0.000277783	0.000267954	0.000270326	0.00026929	0.000263922	0.000263731	0.000255119	0.000255141	0.000257505
Subject 1	RECALL	0.000144573	0.00016268	0.000184514	0.000205623	0.000229765	0.000253705	0.000239764	0.000231892	0.00023296	0.000228321	0.000225646	0.000224178	0.000224234	0.000220707	0.000223082	0.000214964	0.000213787	0.000217148	0.000221695	0.000216822	0.000216791	0.000217313	0.00022343	0.000222358	0.000227947	0.000224197	0.00023614	0.000232558	0.00023301	0.00023497	0.000237271	0.000238109	0.000237989	0.000230488	0.000227997	0.000226666	0.000224723	0.000217463	0.00021673	0.000214561	0.000209291	0.000206377	0.000208201	0.000208054	0.000208513	0.000214774	0.000214765	0.000223017
Subject 2	RECALL	0.000144088	0.000167512	0.000191001	0.000217896	0.000242746	0.00026752	0.00025821	0.000251954	0.000256683	0.00025291	0.000250734	0.000244437	0.000240183	0.00024025	0.000231067	0.000230937	0.000226784	0.000235782	0.000241329	0.000237813	0.000243211	0.000245556	0.000252381	0.0002555	0.000253999	0.000257778	0.000250954	0.000249739	0.000246753	0.0002379	0.000238031	0.000230548	0.000230836	0.000225151	0.000227276	0.000228826	0.000234184	0.000232202	0.000235414	0.000228961	0.000230078	0.000225732	0.000228702	0.000226187	0.000230341	0.000227001	0.000225345	0.000221516
Subject 3	RECALL	0.000206089	0.000239967	0.000273582	0.000305985	0.000330822	0.000359958	0.000338956	0.000343263	0.000345288	0.000325576	0.000322083	0.000309422	0.000305221	0.000299036	0.000295751	0.000301256	0.000300697	0.00030419	0.000295498	0.000297844	0.000303007	0.000299467	0.000300392	0.000291279	0.000293884	0.000283965	0.000278363	0.000275947	0.000273481	0.000278518	0.000274705	0.000272764	0.000274018	0.000278566	0.000283552	0.000282773	0.000283307	0.000282435	0.000278344	0.00027933	0.0002721	0.000268455	0.000265275	0.000260696	0.000259004	0.00025625	0.000249325	0.000251297
Subject 4	RECALL	0.000171709	0.000192761	0.00021165	0.000226595	0.000242215	0.000261459	0.000217245	0.000220186	0.000217985	0.000224418	0.000225481	0.000228635	0.000227627	0.000227658	0.000228537	0.000231527	0.000225598	0.000229478	0.000223035	0.000208039	0.000202188	0.000203605	0.000204163	0.000198268	0.000197395	0.000198951	0.000195865	0.00020028	0.000187688	0.000187031	0.000194719	0.000193805	0.000192504	0.000192134	0.000197842	0.000199805	0.000208277	0.000214119	0.000217178	0.000215712	0.000217021	0.00021045	0.000216535	0.000216906	0.000228899	0.000231688	0.000233151	0.000226621
Subject 5	RECALL	0.000184331	0.00021016	0.000229392	0.000252681	0.000279027	0.000307622	0.000277326	0.000272187	0.000263239	0.000253469	0.000252256	0.000247177	0.000244149	0.000250643	0.000250929	0.000244905	0.000243697	0.000250756	0.000257216	0.000261847	0.000269652	0.000265203	0.000269189	0.000270804	0.000269171	0.000273795	0.000278593	0.000267931	0.000264789	0.000266157	0.000271767	0.000270565	0.000271402	0.000270561	0.000264911	0.000267523	0.000263243	0.000267007	0.000276	0.000275951	0.000268723	0.000261988	0.000260707	0.000258523	0.000259262	0.000267874	0.000270656	0.000271809
Subject 6	RECALL	0.00016127	0.000176443	0.000199808	0.000218509	0.000243172	0.000263219	0.000250322	0.000248057	0.000250133	0.000249422	0.000246121	0.000230134	0.000241276	0.000238305	0.000240332	0.000223993	0.000218761	0.00021237	0.000211791	0.000203769	0.000204602	0.000204063	0.000213104	0.000212798	0.000213589	0.000212593	0.00023166	0.000233339	0.000233389	0.000224957	0.000225107	0.000224439	0.000229907	0.000224558	0.00022146	0.000235815	0.000230955	0.000223544	0.000221531	0.000219199	0.000227782	0.000236284	0.000247974	0.000249982	0.000255963	0.0002525	0.000250905	0.000253477
Subject 7	RECALL	0.00016161	0.00018599	0.000207049	0.000234444	0.00025782	0.000286364	0.000268536	0.000267028	0.000265638	0.000265122	0.000261907	0.000270274	0.00027387	0.000276925	0.000275345	0.00027114	0.00026137	0.000258505	0.000260593	0.000263776	0.000259986	0.000258127	0.000256025	0.000253281	0.000252663	0.000251783	0.000255866	0.00025893	0.000265987	0.000263973	0.000256815	0.000256116	0.000255742	0.000253537	0.000252257	0.000256966	0.000252449	0.000252362	0.000249269	0.00024962	0.000252247	0.000262015	0.000266917	0.000278699	0.000277766	0.000275569	0.000275774	0.000279385
Subject 8	RECALL	0.000177446	0.000204028	0.000229287	0.000256052	0.000276211	0.00030419	0.00029207	0.000301299	0.00030086	0.00031059	0.00031415	0.00030132	0.000302046	0.000309182	0.000314307	0.000321171	0.000313115	0.000309386	0.000298804	0.000298077	0.000293345	0.000286114	0.000294417	0.000295852	0.000292327	0.000289593	0.000289221	0.000293841	0.000295796	0.000303732	0.000301171	0.000292658	0.000293268	0.000287894	0.000282792	0.000280797	0.000273156	0.00027078	0.000273411	0.00027681	0.000274752	0.000277882	0.000289586	0.000297471	0.000298319	0.000299283	0.000297278	0.000301698
Subject 9	RECALL	0.00014875	0.000173106	0.000195962	0.000213629	0.000236437	0.000262312	0.000252028	0.000255435	0.000255858	0.000255515	0.000252159	0.000248675	0.000250584	0.000250017	0.000259005	0.000261225	0.000257171	0.000256479	0.000258857	0.000259412	0.000256861	0.000256891	0.000262895	0.000257157	0.000257422	0.000250798	0.000246821	0.000249898	0.000248309	0.000240559	0.000241011	0.000240099	0.000236911	0.000235168	0.000236505	0.000238223	0.000242521	0.00024199	0.000238728	0.000245009	0.000247579	0.00024906	0.000252714	0.000254699	0.000253873	0.000256848	0.000254593	0.000254124
Subject 10	RECALL	0.000135231	0.000165677	0.000183526	0.000202666	0.000221639	0.000249254	0.000238058	0.000245861	0.000246751	0.000253227	0.000245296	0.000234713	0.000219887	0.000220963	0.000230365	0.00023476	0.000235839	0.000234565	0.000247699	0.000252408	0.000247643	0.000242936	0.000246052	0.000251148	0.000249951	0.000241275	0.000245521	0.000232756	0.000238003	0.000227252	0.000229572	0.000232178	0.000239009	0.000240816	0.000242457	0.000239875	0.000237855	0.000230372	0.000225316	0.000213342	0.00021404	0.000211748	0.000206564	0.000219813	0.000228316	0.00023088	0.000240375	0.000246557
Subject 11	RECALL	0.000118398	0.000139243	0.000160787	0.000183283	0.000201243	0.000222575	0.000213626	0.000209469	0.000217168	0.000228315	0.000235118	0.000243586	0.00024193	0.000240595	0.000240907	0.000235835	0.000233474	0.00023195	0.000230196	0.000238124	0.000233057	0.000231341	0.00023324	0.000232551	0.000238079	0.000240442	0.000245771	0.000246035	0.000245421	0.00024891	0.000239101	0.000236529	0.000232155	0.000225786	0.00022593	0.000221516	0.000213541	0.000211896	0.000211239	0.000210369	0.000204401	0.000207924	0.000211239	0.000216585	0.00021035	0.000215263	0.000217021	0.000218146
Subject 12	RECALL	0.000158144	0.000181146	0.000208396	0.000232252	0.000252649	0.000275451	0.000260887	0.000268074	0.000267101	0.000264195	0.000259921	0.000260121	0.000260369	0.000256938	0.0002572	0.000261549	0.00026202	0.000272232	0.000272377	0.000277628	0.000277758	0.000279194	0.000284623	0.000289347	0.000286403	0.000286466	0.000283823	0.000286983	0.000285913	0.00028274	0.000287872	0.000294013	0.000290445	0.000290748	0.00028568	0.000286477	0.000299149	0.000305335	0.000304391	0.000297914	0.000299621	0.000292001	0.000288551	0.000291355	0.000287708	0.000290943	0.000289699	0.000273507
Subject 1	DISTRACTOR	0.000160743	0.00018351	0.000205167	0.000230304	0.000250638	0.000268644	0.000245573	0.000241818	0.000236682	0.000235529	0.00023029	0.000228947	0.000230218	0.00023699	0.000236328	0.000240011	0.000241828	0.00025046	0.000252708	0.000255323	0.000255045	0.000256631	0.000256888	0.000250206	0.000238742	0.000231644	0.000230655	0.000237786	0.000233724	0.000234432	0.000238141	0.000239201	0.00024671	0.000244599	0.000247628	0.00025511	0.000259935	0.0002564	0.000248775	0.000255056	0.000259382	0.000258794	0.000255126	0.000246528	0.000245261	0.00025148	0.000254897	0.000251247
Subject 2	DISTRACTOR	0.000180194	0.000206343	0.000243155	0.000274902	0.000303362	0.00032876	0.000321484	0.000317331	0.000320761	0.00031025	0.000317129	0.000321007	0.000319681	0.000306296	0.000302109	0.000298822	0.000297986	0.000292267	0.000296632	0.000295513	0.000309897	0.000310871	0.00030292	0.000304606	0.000317681	0.000324155	0.000328733	0.000337998	0.000339182	0.000341033	0.000338112	0.000325303	0.000321893	0.000324462	0.000324741	0.000319676	0.000317919	0.000321084	0.000320659	0.000325257	0.000328209	0.000335769	0.000337488	0.000339903	0.000337466	0.000341692	0.00034403	0.000350361
Subject 3	DISTRACTOR	0.000250439	0.000281046	0.000331608	0.000383419	0.000430028	0.000473708	0.000468081	0.000474299	0.000482321	0.000478949	0.00046647	0.00046357	0.000471479	0.000461751	0.000450495	0.000442159	0.000433995	0.000422012	0.000414569	0.000416799	0.000420892	0.000417542	0.000417811	0.000414413	0.000418972	0.000417047	0.00042393	0.000432485	0.000432249	0.000436291	0.000433691	0.000434431	0.000436197	0.000431641	0.000432798	0.000423754	0.00042017	0.000408852	0.000399607	0.000397941	0.0003917	0.000385831	0.000377075	0.000373496	0.000364812	0.000361993	0.000356167	0.000345526
Subject 4	DISTRACTOR	0.000259559	0.000301792	0.000336564	0.00037021	0.000406287	0.000435503	0.000404425	0.000407744	0.00040099	0.000381466	0.000360287	0.000337867	0.000323499	0.00031485	0.000301876	0.000295602	0.000293054	0.000290662	0.000282373	0.000271071	0.000269557	0.000273943	0.000279268	0.000277581	0.000278619	0.000284419	0.000286161	0.000280988	0.0002794	0.000283982	0.00029458	0.00029229	0.000297012	0.000296057	0.000299251	0.000293121	0.000287329	0.000284605	0.000283735	0.000281775	0.000281233	0.000274749	0.0002801	0.000293557	0.00029579	0.000299396	0.00030136	0.000302894
Subject 5	DISTRACTOR	0.000358165	0.000410343	0.000474801	0.000533874	0.000601845	0.000658281	0.000634277	0.000631333	0.000612282	0.00060518	0.000604722	0.000595581	0.000574695	0.000561785	0.000548521	0.000515206	0.000495144	0.000485883	0.000463894	0.00045099	0.000444299	0.00043263	0.000421004	0.000424178	0.000415926	0.000412787	0.000415494	0.000427624	0.000421326	0.000432701	0.000445468	0.00044756	0.000445633	0.000457947	0.000471499	0.000471186	0.000470581	0.000469604	0.000455241	0.000448603	0.000437986	0.000413666	0.000400374	0.000396668	0.000386007	0.000374183	0.000365147	0.000348865
Subject 6	DISTRACTOR	0.000255031	0.000284179	0.000319571	0.000356277	0.000381953	0.000407807	0.000362806	0.000352168	0.000345961	0.000317002	0.00031715	0.00030219	0.000298092	0.000284581	0.000269616	0.000257613	0.000250735	0.000256597	0.000253947	0.000256538	0.00026609	0.000258628	0.000270488	0.000278312	0.000294386	0.000291628	0.000307786	0.000316081	0.000300471	0.000297436	0.000293979	0.000307628	0.000311819	0.000299788	0.000287738	0.000272394	0.00028276	0.00028161	0.000268733	0.000286211	0.000287451	0.00028413	0.000260299	0.000250679	0.000257267	0.000256881	0.000258421	0.000248374
Subject 7	DISTRACTOR	0.000165469	0.000190465	0.000216774	0.000238368	0.000261463	0.000285802	0.000272477	0.000274444	0.000280116	0.00028191	0.000272493	0.000267993	0.000267619	0.000261589	0.000257987	0.00026223	0.000258759	0.000261638	0.00025226	0.000248066	0.000239691	0.000242491	0.000246277	0.000241836	0.000245592	0.000247875	0.000248639	0.000247918	0.000248952	0.000252751	0.000255789	0.000259958	0.000260377	0.000258896	0.000263681	0.000260773	0.00026552	0.000262208	0.000262197	0.000266695	0.000268494	0.000268726	0.000273743	0.000274247	0.00026965	0.00026299	0.000272107	0.000275764
Subject 8	DISTRACTOR	0.000225298	0.00026373	0.000298514	0.00033187	0.000358579	0.000388789	0.00037944	0.000382889	0.000378785	0.000371444	0.000375319	0.000364551	0.000355589	0.000354511	0.000357843	0.000369059	0.000366472	0.000354789	0.000352445	0.00035003	0.000353448	0.000347042	0.000350856	0.000356743	0.000346787	0.000337436	0.000324396	0.000328792	0.000328297	0.000332775	0.000324206	0.00032371	0.000321212	0.000320445	0.00031329	0.000310997	0.000313866	0.000314445	0.000317279	0.000306588	0.000290377	0.000293811	0.000288107	0.000275623	0.000265285	0.000259949	0.000258387	0.000252642
Subject 9	DISTRACTOR	0.000203702	0.000237984	0.00027302	0.000302108	0.000325686	0.000360128	0.000348667	0.000350946	0.000349009	0.000352234	0.000347548	0.000343633	0.000339265	0.000333609	0.000329978	0.000334992	0.000329347	0.000317949	0.000313249	0.00031433	0.000311455	0.000306202	0.000295795	0.00028908	0.000286551	0.00028842	0.000286342	0.000278683	0.000287048	0.000284258	0.000275844	0.000270936	0.000275484	0.000274916	0.000275113	0.000274171	0.000270461	0.000264878	0.000265399	0.000266122	0.000268852	0.000272426	0.000272417	0.000266512	0.000260979	0.000256409	0.000251992	0.000248741
Subject 10	DISTRACTOR	0.000265486	0.000304605	0.00034434	0.000378598	0.000414767	0.000451304	0.000433931	0.000425892	0.000428239	0.000416651	0.0004151	0.000412536	0.000406312	0.000395403	0.000397399	0.000395609	0.000393468	0.000391543	0.000393135	0.00038216	0.000375797	0.000363407	0.000352468	0.000355016	0.000356867	0.000343742	0.000341789	0.000340469	0.000337483	0.000329204	0.000327768	0.0003329	0.00033476	0.000328076	0.000312204	0.000308557	0.00031095	0.00031329	0.000300154	0.000288929	0.00028763	0.000285635	0.000278529	0.000269397	0.000272139	0.000280883	0.000294727	0.000295232
Subject 11	DISTRACTOR	0.00016079	0.00017871	0.000203272	0.000225454	0.000250162	0.000279838	0.000259279	0.000257679	0.000256336	0.000260543	0.000258252	0.000253902	0.000262019	0.000258123	0.000263671	0.000266213	0.000260594	0.000262311	0.000258794	0.00025585	0.000254055	0.000255935	0.000253027	0.000246525	0.000246689	0.000245281	0.000238648	0.000238945	0.000237794	0.000241937	0.00024436	0.000245818	0.000242	0.000248795	0.000252317	0.000257095	0.000252649	0.000254651	0.000253807	0.00026064	0.000256167	0.000256688	0.000256732	0.000255235	0.000251346	0.000255428	0.000253675	0.000255942
Subject 12	DISTRACTOR	0.00013342	0.000151781	0.000166099	0.000184948	0.000206266	0.000229625	0.000213448	0.000217048	0.000222314	0.000226819	0.000230443	0.000234017	0.00024484	0.000256066	0.000257806	0.00025504	0.000249845	0.000260942	0.000261943	0.000260111	0.000255683	0.000255987	0.000258915	0.000254199	0.000253622	0.000255645	0.000253966	0.000257406	0.000251139	0.000251215	0.000249063	0.000251658	0.000246902	0.000249227	0.000247832	0.000246273	0.000245199	0.000255488	0.000262639	0.000264135	0.000265501	0.000272904	0.000277195	0.00027751	0.000281758	0.000285669	0.000286264	0.000292754
Subject 1	COUNTDOWN	0.000128862	0.000151248	0.000173802	0.000194395	0.000225313	0.000254366	0.000250669	0.000258975	0.000268555	0.000266783	0.000275672	0.000280119	0.000273847	0.000275806	0.000287821	0.000282915	0.00028192	0.000274564	0.000270886	0.000260683	0.000252035	0.000237491	0.000227472	0.000235185	0.000233731	0.00022529	0.000218639	0.000207291	0.000217443	0.000224718	0.000249358	0.00025195	0.000258595	0.000259511	0.000263675	0.000263175	0.00027235	0.000272433	0.000286134	0.000283802	0.000285628	0.000265372	0.000268535	0.000274427	0.000286079	0.000295723	0.00029478	0.000273526
Subject 2	COUNTDOWN	0.000179709	0.000214801	0.000243894	0.000264522	0.000291207	0.00031066	0.00029713	0.000288041	0.00028998	0.000280276	0.000263121	0.000250388	0.000238612	0.000227109	0.000231331	0.00022556	0.000238846	0.00023745	0.000251095	0.000250924	0.00024794	0.000251415	0.000271146	0.000275656	0.000287879	0.000298294	0.000296508	0.000285877	0.000291339	0.000286633	0.000307237	0.000308902	0.000329635	0.000321101	0.000327149	0.000323186	0.000311925	0.000315953	0.000319219	0.00031487	0.000317454	0.000294356	0.000290124	0.00028407	0.000272981	0.000260161	0.000258395	0.000249943
Subject 3	COUNTDOWN	0.000245729	0.000284662	0.000312224	0.00033884	0.000364511	0.00038647	0.000356226	0.000356474	0.000345482	0.000357142	0.000356734	0.000354441	0.000354721	0.000350584	0.000352808	0.000372911	0.000377626	0.000371601	0.000374407	0.000375678	0.00035972	0.000352696	0.000356596	0.000347412	0.000354721	0.000361842	0.000344388	0.000352652	0.000351674	0.000344959	0.00035447	0.000371633	0.000365109	0.000357999	0.000374091	0.000377444	0.000372371	0.000365487	0.00036484	0.000366598	0.000374099	0.000353794	0.000341057	0.000354679	0.000354317	0.000333919	0.000321641	0.000324213
Subject 4	COUNTDOWN	0.000185642	0.000208891	0.000226269	0.000280629	0.000295457	0.000322424	0.000296436	0.000287756	0.000285516	0.000290743	0.000283087	0.000289004	0.00027725	0.000270745	0.00025612	0.000258289	0.000246036	0.000213088	0.000219736	0.00020816	0.000202955	0.000187908	0.000188805	0.000186601	0.000187082	0.000157814	0.000161221	0.000172944	0.000193405	0.000191962	0.000196937	0.000204576	0.000221639	0.000232795	0.000246104	0.000258884	0.00026419	0.000261087	0.000260155	0.000254015	0.000252063	0.000252642	0.000255084	0.000263219	0.000252275	0.000249608	0.000238279	0.000237181
Subject 5	COUNTDOWN	0.000175118	0.000207918	0.000239609	0.000266883	0.000294038	0.000341206	0.000354088	0.000371018	0.00036817	0.00036681	0.000385487	0.000394304	0.00040386	0.000392992	0.000396193	0.00041952	0.000404953	0.000387698	0.000391317	0.000386489	0.000401964	0.000395719	0.000382978	0.000386063	0.000414461	0.000441278	0.00043259	0.000440969	0.000452394	0.000451662	0.000477265	0.000466538	0.000466001	0.000472389	0.00044231	0.000430544	0.000431118	0.000426423	0.000420741	0.000428298	0.000431104	0.000423165	0.00042868	0.000423282	0.000433666	0.000437867	0.000451663	0.000420389
Subject 6	COUNTDOWN	0.000170866	0.000180206	0.000196552	0.00020708	0.000234869	0.000255247	0.000231543	0.000218975	0.000208069	0.000202376	0.000199454	0.000206334	0.000226242	0.000234072	0.000252547	0.000253883	0.000243283	0.000243886	0.000235906	0.000225327	0.000217512	0.000219423	0.000212072	0.00020751	0.000208893	0.000213239	0.00020189	0.000212193	0.000201015	0.000204996	0.00021935	0.000230989	0.00025238	0.000258559	0.00025387	0.000246039	0.000241005	0.000248688	0.000243798	0.000259425	0.000297212	0.000305586	0.000326213	0.000337987	0.000337845	0.000338199	0.000339202	0.000327816
Subject 7	COUNTDOWN	0.000150071	0.000168885	0.000181577	0.000207857	0.000234083	0.000258541	0.000229069	0.000236253	0.000222136	0.000229984	0.000236063	0.00022591	0.000223139	0.000240947	0.000232979	0.000224967	0.000232118	0.000239669	0.000241964	0.000253417	0.000245804	0.000239768	0.000253257	0.000257757	0.000245932	0.00024484	0.000245365	0.000234504	0.000244071	0.000239193	0.000236335	0.000247456	0.000258458	0.000254265	0.000245896	0.000250488	0.000264695	0.00026467	0.000266472	0.000266116	0.00026826	0.000274545	0.000270277	0.000256299	0.000262168	0.000273165	0.000285474	0.000275452
Subject 8	COUNTDOWN	0.000163971	0.000186331	0.000216424	0.000270171	0.00029488	0.000335266	0.000327094	0.000334881	0.000324797	0.000324561	0.000318444	0.000326801	0.000349223	0.000352493	0.000336557	0.000344228	0.000344483	0.000355988	0.000353185	0.000364611	0.000375257	0.000406869	0.000401907	0.000385361	0.000381841	0.000379697	0.000379685	0.000358166	0.000347521	0.000343684	0.000337575	0.000340224	0.000317436	0.000320868	0.000313609	0.000314554	0.000315263	0.000309714	0.00031656	0.0003323	0.000338455	0.000337755	0.000348665	0.000354411	0.000364935	0.000364533	0.000369218	0.000356961
Subject 9	COUNTDOWN	0.000211591	0.000240981	0.000281679	0.000306895	0.000340054	0.000370322	0.000375285	0.00038606	0.000387494	0.000378983	0.000379317	0.000382672	0.000385941	0.000380577	0.000399269	0.000402533	0.000403585	0.000388717	0.000370359	0.000360361	0.000364143	0.000365099	0.000357178	0.00034494	0.00033906	0.000329372	0.000318187	0.000307919	0.000306822	0.000317268	0.000307536	0.000295501	0.000294909	0.000287149	0.000291259	0.000297143	0.000278502	0.000275721	0.000278371	0.000282179	0.000278284	0.000278802	0.000290035	0.000293694	0.000300624	0.000288308	0.00029799	0.000317759
Subject 10	COUNTDOWN	0.000228932	0.000260812	0.000284291	0.000299026	0.000333355	0.000351154	0.00031206	0.000316944	0.000310332	0.00032246	0.000309166	0.000295299	0.000304488	0.000314234	0.000346456	0.000351955	0.000368596	0.000371197	0.000372072	0.000378126	0.000370238	0.000378352	0.000397466	0.000389807	0.000388282	0.000386293	0.000380966	0.000391289	0.000403791	0.000410005	0.000433969	0.000430658	0.000446877	0.000441803	0.000438402	0.000426128	0.000402365	0.000412303	0.000400565	0.000381364	0.000368193	0.000347283	0.000334867	0.000287853	0.000290856	0.000280189	0.000299654	0.000315444
Subject 11	COUNTDOWN	0.000145233	0.000160308	0.000179633	0.000203451	0.0002406	0.000261283	0.000253859	0.000246154	0.000260683	0.000259393	0.000244554	0.00024982	0.000261209	0.000262291	0.000256254	0.00024134	0.000240149	0.000234085	0.000228905	0.000206908	0.000210871	0.000226065	0.000220557	0.000207401	0.000209256	0.000209689	0.000223135	0.000231895	0.000227179	0.000246323	0.000264182	0.000257608	0.000255651	0.000264746	0.000288505	0.00029455	0.000300492	0.000292301	0.000292104	0.000299647	0.000297399	0.000278433	0.000283427	0.000283226	0.000281167	0.000278059	0.000278836	0.000269839
Subject 12	COUNTDOWN	0.000155843	0.000182738	0.000199912	0.000222119	0.000250347	0.000274231	0.000266472	0.0002547	0.000262243	0.000250491	0.000254459	0.000246452	0.000238441	0.000235327	0.00023209	0.000227636	0.000230917	0.000232094	0.00024247	0.000228697	0.000233667	0.000218162	0.00021497	0.000211585	0.000211629	0.000203841	0.000204068	0.000189893	0.000183172	0.000164675	0.000162049	0.000160185	0.000180687	0.000179915	0.000176155	0.000189513	0.000195589	0.000196867	0.000201243	0.000205734	0.000220073	0.000236356	0.000246265	0.000227073	0.000231503	0.000234116	0.000219884	0.000226316
[truncated: 253 more columns]

## Sheet: Suppl fig 1e left
(only bins 20-280 shown in the plots)
condition	0	1	2	3	4	5	6	7	8	9	10	11	12	13	14	15	16	17	18	19	20	21	22	23	24	25	26	27	28	29	30	31	32	33	34	35	36	37	38	39	40	41	42	43	44	45	46	47	48
encode	0.00206515	0.00242772	0.00271666	0.00302377	0.00336202	0.00367285	0.00350664	0.00341014	0.00339949	0.00332253	0.00330541	0.00333107	0.00330979	0.00330629	0.0032324	0.00320103	0.00322687	0.00327112	0.00331803	0.00334669	0.00341322	0.0034056	0.00346537	0.00340602	0.00342134	0.00348909	0.00349696	0.00344204	0.00341971	0.00347344	0.00345253	0.00351906	0.00350362	0.00338533	0.00344386	0.00351025	0.0035508	0.00357783	0.00354409	0.00355896	0.00349891	0.00354772	0.00348117	0.00352574	0.00349259	0.00345305	0.00338281	0.00332665	0.00332275
encode	0.00212709	0.00246796	0.00279399	0.00320022	0.00354898	0.00383924	0.0036734	0.00364274	0.00357391	0.00362868	0.00371862	0.003731	0.00373712	0.00367251	0.00358898	0.00356615	0.00362837	0.00366496	0.00375159	0.00375473	0.00371272	0.00365897	0.00362577	0.00353981	0.0036337	0.00363453	0.00361446	0.00351574	0.00345785	0.00328907	0.00324264	0.00324219	0.00313706	0.00313661	0.00319122	0.00307171	0.00307045	0.0030475	0.0031192	0.00321274	0.00324771	0.0033271	0.00332316	0.0033211	0.00331425	0.00326468	0.00330814	0.00331866	0.00330724
encode	0.00189273	0.00222608	0.00249269	0.00279402	0.00308904	0.00340228	0.00325025	0.00322335	0.00324242	0.00323158	0.00321088	0.0032104	0.00314749	0.00312621	0.00310548	0.00308229	0.00301207	0.0029842	0.0030698	0.0030303	0.00301158	0.00306812	0.00304435	0.00313085	0.00316547	0.00315019	0.00317033	0.00318137	0.00319325	0.00317467	0.00331498	0.00327985	0.00328168	0.00330493	0.0032605	0.00329458	0.00330764	0.00326654	0.00325568	0.00332464	0.00326741	0.00320382	0.00329108	0.00320916	0.00312678	0.0031534	0.00310762	0.00312199	0.0031781
encode	0.00310535	0.00342963	0.00410545	0.00440694	0.00471179	0.00493052	0.00402036	0.00386266	0.00355299	0.00344488	0.00359992	0.00355259	0.00361284	0.00320384	0.00318308	0.00314086	0.00317275	0.00328681	0.00338575	0.00354872	0.00351882	0.00332032	0.00323188	0.00310571	0.00315775	0.00316445	0.00320356	0.00317028	0.00307482	0.00303924	0.00281959	0.00281333	0.00280449	0.00283079	0.00287006	0.00281204	0.00278226	0.00270085	0.00273922	0.00273058	0.00281824	0.00301502	0.00299723	0.00302397	0.00320799	0.00333311	0.00332955	0.0033222	0.00336361
encode	0.0020587	0.0023231	0.00266313	0.00300702	0.00331075	0.00356932	0.00339186	0.00333578	0.00329319	0.00333278	0.00329854	0.00333009	0.00338152	0.00332821	0.003301	0.0032882	0.00328293	0.00320463	0.0031814	0.00326292	0.00327064	0.00326073	0.00318574	0.00320979	0.00321257	0.00321679	0.00331074	0.0034043	0.00351705	0.00357252	0.00354335	0.0035232	0.00356133	0.00364382	0.00359919	0.00359644	0.0036324	0.00353302	0.00347506	0.00344398	0.00340869	0.00341318	0.00340375	0.0033914	0.00336004	0.00338694	0.00336483	0.00328838	0.00327542
encode	0.00212597	0.00241047	0.00282755	0.00315408	0.00339141	0.0036635	0.00353507	0.00352892	0.00345529	0.00338502	0.00330181	0.00330875	0.00331841	0.00322628	0.00314284	0.00315052	0.0031691	0.0030765	0.00307226	0.00316995	0.00313835	0.00320245	0.00316081	0.00318312	0.0032234	0.0032156	0.00332874	0.00342082	0.00342124	0.00350155	0.00344697	0.00341455	0.00347428	0.00352585	0.00361712	0.00356516	0.00363768	0.00354117	0.00356633	0.00358035	0.00350677	0.00345513	0.00353929	0.00336918	0.00331878	0.00331854	0.00328949	0.00328245	0.00330605
encode	0.00186517	0.00214929	0.00250078	0.00278636	0.00298981	0.00321832	0.00306414	0.00304539	0.00304308	0.00309139	0.00307313	0.00308614	0.00314945	0.00307422	0.00309219	0.00325277	0.00330605	0.00330717	0.00340142	0.00343855	0.00340708	0.00346581	0.00342797	0.0033736	0.00341643	0.00343825	0.00335013	0.00335083	0.00337771	0.00326368	0.00328241	0.00329059	0.00325842	0.00328483	0.00336182	0.00336552	0.00340674	0.00344955	0.00353303	0.00346942	0.00357189	0.00355089	0.00357349	0.00356908	0.00354102	0.00345388	0.00343724	0.00334452	0.00332829
encode	0.00218673	0.00251955	0.00278988	0.00315739	0.00351617	0.00385511	0.00361644	0.00365788	0.00363073	0.00359162	0.00351956	0.00350123	0.00346511	0.00353035	0.00345043	0.00346032	0.00340281	0.00343786	0.00336136	0.00338792	0.00331767	0.00329068	0.00329681	0.00322241	0.00318397	0.00310908	0.00295897	0.00292872	0.00293918	0.00290931	0.00282703	0.00286568	0.00288212	0.00288191	0.00296199	0.00295802	0.00307784	0.00319602	0.00325826	0.00335418	0.00335523	0.00338529	0.00343334	0.00342583	0.00344833	0.00352502	0.00354748	0.00350404	0.00351972
encode	0.00203947	0.00233827	0.00262885	0.00292952	0.00326039	0.00354378	0.00333674	0.00329331	0.00329706	0.00335144	0.00333201	0.00333823	0.00333615	0.00333235	0.00336847	0.00329214	0.00338403	0.00339018	0.00347532	0.00347837	0.00347897	0.0034579	0.00345863	0.00347625	0.00350463	0.00346584	0.00353746	0.0034487	0.00343867	0.00334974	0.00337488	0.00338653	0.00342316	0.00342774	0.00342483	0.00348265	0.00352952	0.00352232	0.00353018	0.00355104	0.00362239	0.00358603	0.00357425	0.00358571	0.00360925	0.00362239	0.00356366	0.00356092	0.00360126
encode	0.00196211	0.00227871	0.00256706	0.00289327	0.00312463	0.00340727	0.00318166	0.00316087	0.00318951	0.00315044	0.0030526	0.0031487	0.00306127	0.00304884	0.00296518	0.00294679	0.00292074	0.00295415	0.00304436	0.00305	0.00313545	0.0030868	0.00299226	0.00301781	0.00307749	0.00315117	0.00335349	0.00340786	0.00338788	0.00338227	0.00337843	0.00329245	0.00333745	0.00341641	0.00345707	0.00338584	0.00337883	0.00314375	0.00313573	0.00304741	0.00298929	0.00297145	0.00305593	0.00311804	0.00306441	0.003105	0.0031254	0.00316726	0.00327754
encode	0.00205552	0.00235914	0.00267957	0.00300288	0.00332616	0.00358515	0.00338759	0.00338796	0.00337139	0.00336566	0.00335804	0.00327762	0.0032505	0.0032226	0.00314673	0.00313552	0.00313882	0.00316386	0.00316996	0.00316791	0.00316756	0.00317806	0.00317571	0.00316983	0.00317796	0.00318692	0.00315646	0.00319185	0.00316369	0.00311007	0.00312631	0.00313128	0.00312847	0.00317849	0.00321709	0.00319294	0.00320961	0.00321798	0.00323521	0.00323512	0.00330457	0.00330392	0.00327139	0.00328605	0.00321302	0.00317423	0.00323802	0.00321895	0.00321611
encode	0.00196073	0.00226864	0.00254585	0.00282597	0.00312422	0.00343011	0.00326465	0.003226	0.00323925	0.00322872	0.00321213	0.0032282	0.00320681	0.00326151	0.00325314	0.00320276	0.00321182	0.00322894	0.003234	0.00322165	0.00315103	0.00313366	0.00312574	0.00314819	0.00313189	0.00316744	0.00318544	0.00319452	0.00321129	0.00323171	0.00325841	0.00332495	0.00330109	0.00334286	0.00351301	0.00354042	0.00349036	0.00344403	0.0034043	0.00334253	0.00335409	0.00330097	0.00329881	0.0033288	0.00330179	0.00310057	0.00308709	0.00321284	0.00329168
recall	0.00188613	0.00217592	0.00247665	0.00272808	0.0030444	0.00333802	0.00323932	0.00320162	0.00324033	0.00326256	0.00325796	0.00329542	0.00328356	0.00324992	0.00330243	0.00327185	0.00327441	0.00327831	0.00332258	0.00333456	0.00327766	0.00326445	0.00325724	0.00327336	0.00331069	0.00330452	0.00335187	0.0033603	0.00336374	0.00330488	0.0032485	0.00327193	0.00325467	0.00320531	0.00316552	0.00314455	0.00311796	0.00309876	0.0030566	0.00297938	0.0029751	0.00302046	0.00306738	0.00304946	0.00307498	0.0031599	0.00318961	0.00323746	0.0032397
recall	0.00171928	0.00198937	0.00223672	0.00252065	0.00280797	0.00306326	0.00293743	0.00293986	0.00296876	0.00296301	0.00298581	0.00301654	0.00302274	0.00300828	0.00297767	0.00296356	0.00301403	0.00305655	0.00304528	0.00300553	0.0030089	0.00299741	0.00299526	0.00306818	0.00309092	0.00308024	0.00302346	0.00296306	0.00295304	0.00295356	0.0029329	0.00293613	0.00298532	0.00297416	0.00292994	0.00296726	0.00305816	0.00304707	0.00308465	0.00307777	0.0030409	0.00304385	0.00302392	0.00298993	0.00297021	0.002953	0.00291113	0.00286279	0.00291092
recall	0.00198121	0.00228292	0.0025984	0.0029026	0.00317032	0.00349261	0.00331746	0.00333782	0.00340892	0.00332548	0.0032576	0.00316369	0.0031746	0.00314985	0.00315656	0.00316576	0.00311565	0.00318332	0.00312344	0.00309012	0.00312779	0.00312685	0.00317173	0.0030835	0.00310575	0.00305358	0.00307391	0.00307158	0.00304416	0.00310865	0.00311526	0.00307678	0.00310874	0.00309298	0.00311553	0.00308343	0.00307634	0.00300285	0.00300246	0.00301879	0.0029272	0.00286669	0.00285847	0.00281907	0.00278988	0.0027862	0.00276862	0.00276223	0.00274068
recall	0.00206141	0.002374	0.00267238	0.0028563	0.00304452	0.00321388	0.002921	0.00288558	0.00280462	0.00276517	0.00270165	0.00256624	0.00249953	0.00241577	0.0024055	0.00244539	0.00246674	0.00252136	0.00243142	0.00255808	0.00257917	0.00259057	0.00258773	0.00254193	0.00258826	0.002682	0.00261437	0.00262228	0.00249917	0.00250839	0.00254685	0.00249152	0.00248477	0.00250367	0.00249469	0.00245114	0.00250763	0.0026519	0.00274841	0.00274498	0.00286501	0.00275274	0.00283454	0.00287013	0.00295157	0.00306382	0.00306895	0.00298691	0.00291241
recall	0.00157916	0.00182614	0.00205256	0.0022895	0.00253238	0.00278228	0.00264788	0.00262144	0.00260527	0.00260192	0.00257126	0.00253957	0.00252097	0.00254767	0.00253693	0.00247854	0.00247879	0.00244422	0.00245039	0.00249074	0.00253216	0.00252539	0.00256856	0.00256666	0.00256366	0.00259071	0.00266563	0.00263434	0.00266346	0.0026972	0.00270093	0.00267113	0.00270698	0.00267661	0.00268079	0.00267493	0.00264807	0.00266319	0.00267401	0.00267584	0.00261656	0.00254837	0.00258275	0.00254617	0.00254925	0.00255413	0.00257439	0.00261294	0.00254091
recall	0.00214141	0.0023923	0.00262576	0.00293081	0.00323478	0.00355757	0.00335091	0.00325155	0.00329183	0.00321516	0.00314877	0.00310167	0.00310249	0.00315299	0.00315173	0.00309175	0.00317959	0.0031679	0.00320224	0.00316215	0.00313982	0.00312536	0.00309976	0.00321888	0.00313309	0.00311252	0.00317909	0.00299302	0.00302366	0.00295591	0.00292826	0.00293631	0.00300133	0.0030201	0.00285367	0.00305914	0.00299458	0.00296813	0.00304162	0.00306853	0.00310943	0.00322784	0.00335537	0.00331669	0.00339082	0.00355716	0.00356575	0.00367844	0.00365907
recall	0.00200396	0.00229997	0.00256326	0.00287635	0.00321586	0.00358171	0.0034477	0.00347941	0.00346887	0.00343973	0.0033936	0.00347325	0.00352558	0.00360279	0.00359567	0.003552	0.00344856	0.003357	0.00334359	0.00337812	0.00340343	0.00346731	0.00343296	0.00341062	0.00334937	0.00335985	0.00334629	0.00338785	0.00343131	0.00344312	0.00337798	0.0033713	0.00333163	0.0033256	0.00328386	0.00334955	0.00336149	0.00340862	0.00342701	0.00342373	0.00345055	0.0035335	0.00357727	0.00362949	0.00365677	0.00366771	0.00362587	0.00360846	0.00358237
recall	0.00191392	0.00222622	0.00248705	0.00280927	0.00307822	0.00335357	0.00321849	0.00323078	0.00329832	0.00339415	0.00341924	0.00332475	0.00333857	0.00339377	0.00342491	0.00349006	0.00347935	0.00347754	0.00346078	0.00345206	0.00343817	0.00342588	0.00344238	0.00342144	0.0034105	0.00335978	0.00330341	0.00331853	0.00329889	0.00328406	0.00327849	0.00318083	0.00314496	0.00310854	0.00310992	0.00313394	0.00307361	0.00308572	0.00305445	0.00307921	0.00310312	0.00311006	0.00319433	0.00325908	0.00331699	0.00334459	0.00333677	0.00336778	0.00337065
recall	0.00180212	0.00208767	0.00238147	0.00263333	0.00289222	0.0031832	0.00313138	0.00314535	0.00310019	0.00307727	0.00307397	0.00305068	0.00306798	0.00310298	0.00318032	0.00322271	0.00322478	0.00318066	0.00318628	0.00321204	0.00325563	0.0032492	0.00328536	0.00326049	0.00320504	0.00313695	0.0030911	0.00309762	0.00308522	0.00303713	0.00303853	0.0030218	0.00295077	0.00298212	0.00297675	0.00301294	0.00305943	0.00310533	0.00309023	0.00313749	0.00315662	0.0031664	0.00317172	0.00326198	0.00327946	0.00335212	0.00338363	0.00336199	0.00331554
recall	0.00166753	0.00195342	0.0022068	0.00240122	0.00262435	0.00292851	0.00281119	0.00294052	0.00291674	0.00293612	0.00288313	0.00287439	0.00285938	0.00285039	0.00290127	0.00293949	0.00291062	0.00287847	0.00294627	0.00299931	0.00295848	0.00302451	0.003013	0.00297868	0.00295418	0.00299585	0.00304259	0.00302457	0.00307657	0.00299232	0.00297298	0.00296065	0.00295598	0.00298258	0.00305765	0.0031212	0.00308331	0.00307384	0.00306127	0.00295946	0.0029748	0.00302695	0.00305699	0.00308213	0.0031375	0.00312104	0.00308655	0.00311155	0.00306984
recall	0.00175856	0.00205112	0.00239026	0.00270273	0.00296819	0.00328281	0.00320179	0.00315456	0.00318636	0.00324482	0.00335225	0.00341541	0.0033954	0.00334151	0.00333914	0.00330035	0.00327871	0.0032639	0.00322724	0.00325198	0.00322834	0.00317479	0.00316776	0.00318269	0.00324643	0.0032288	0.00324792	0.00324263	0.00321341	0.00327029	0.00324557	0.00321078	0.0031838	0.00316936	0.00316223	0.00311095	0.00309615	0.00310626	0.00305422	0.00310082	0.00307891	0.00307158	0.00309607	0.00311041	0.00307069	0.00312784	0.00316151	0.00316172	0.00323274
recall	0.00193549	0.002218	0.00252724	0.0027842	0.00304912	0.00331958	0.00322432	0.00324706	0.0032545	0.00321729	0.00317733	0.00318017	0.0031867	0.00319513	0.00328396	0.00331354	0.00336019	0.00341252	0.00344255	0.00348552	0.00356153	0.00357147	0.00357873	0.00362346	0.00359457	0.00351316	0.00348976	0.00350753	0.00349341	0.00344206	0.00345469	0.00343322	0.00338642	0.00337636	0.00333749	0.00337002	0.00349671	0.00354533	0.00350553	0.00346603	0.00349541	0.00346265	0.00348124	0.00351986	0.00352892	0.00353877	0.00345357	0.00334671	0.00332458
distractor	0.00201541	0.00237593	0.002672	0.00298156	0.00325286	0.0035594	0.00339175	0.0033652	0.00338433	0.00334653	0.00340928	0.0033843	0.00338719	0.00343585	0.00347338	0.00351142	0.00349235	0.00357854	0.00355979	0.00363012	0.00366766	0.0035838	0.00361933	0.0035458	0.00349951	0.00343742	0.00339647	0.00346181	0.00345169	0.00347557	0.00342204	0.00340324	0.00350045	0.00348082	0.00347829	0.00352668	0.00355095	0.00356248	0.00352445	0.00349455	0.00350815	0.00354545	0.00351014	0.00345853	0.00346392	0.00352068	0.00349674	0.00353202	0.00363702
distractor	0.00169309	0.00192786	0.00219836	0.00244925	0.00273096	0.00298113	0.00290619	0.00280299	0.00284181	0.00287205	0.00288252	0.00292436	0.00295447	0.00294549	0.00296507	0.00293999	0.00296817	0.00297219	0.00297487	0.00293875	0.00296672	0.00298117	0.00287888	0.00288472	0.00296915	0.00301288	0.00302351	0.00305724	0.0030609	0.00308283	0.00305803	0.00296646	0.00297256	0.00302278	0.00303366	0.00297244	0.00295915	0.00298715	0.00298461	0.00303763	0.00310152	0.00322685	0.00323475	0.00326994	0.00328581	0.00327948	0.00327347	0.00331872	0.00334775
distractor	0.00245676	0.00283292	0.00324816	0.00369974	0.00415383	0.00457284	0.00447869	0.00450786	0.00451824	0.00449438	0.00442684	0.0044536	0.0044755	0.00444058	0.0043799	0.00431549	0.00422585	0.00418948	0.00416242	0.00415887	0.00419346	0.00419333	0.00415518	0.0041038	0.0041588	0.00418257	0.00418272	0.00422038	0.00420499	0.00424195	0.00421639	0.00421899	0.00420729	0.00418222	0.00418753	0.00414646	0.00409258	0.00403294	0.00400524	0.00400143	0.00396209	0.00399769	0.00393677	0.00391753	0.0038745	0.00382584	0.00375341	0.00369733	0.00371772
distractor	0.00314796	0.00354297	0.00394072	0.0043423	0.0046694	0.00521605	0.00475109	0.00474276	0.00470327	0.00471422	0.00459392	0.00443525	0.00437528	0.00434038	0.00425708	0.00428977	0.00406611	0.00400439	0.00391995	0.00378251	0.00360306	0.00353478	0.00361351	0.00358398	0.0035343	0.00356368	0.00359548	0.00356432	0.00355988	0.00357001	0.00364868	0.00364739	0.00370874	0.0037075	0.00375587	0.00368795	0.00360439	0.00351944	0.00349352	0.00350043	0.00351809	0.0034556	0.00344732	0.00362971	0.00364392	0.0036782	0.00370381	0.003781	0.0038073
distractor	0.00368191	0.00420237	0.00477871	0.00536235	0.00602113	0.00658491	0.00640091	0.00631877	0.00617789	0.00605236	0.0059811	0.00594044	0.00577916	0.0056929	0.00563855	0.00533887	0.00516729	0.00507985	0.00494167	0.00483393	0.00481526	0.00466123	0.00454665	0.00457011	0.00448036	0.00443483	0.00442388	0.00449194	0.00443238	0.00450589	0.00447424	0.0044188	0.00440272	0.00445625	0.00452992	0.00451726	0.00451376	0.00450986	0.00441168	0.00439279	0.00431914	0.00422946	0.00417317	0.00420531	0.00415928	0.00412062	0.00409909	0.00400378	0.00404136
distractor	0.00229573	0.00254561	0.00288343	0.00320545	0.00352163	0.00378601	0.00364657	0.00359033	0.003592	0.00348947	0.00343701	0.00337109	0.00341439	0.003377	0.0033486	0.0032823	0.00328248	0.00319461	0.0031208	0.00304945	0.00307142	0.00299191	0.00311904	0.00304616	0.00312731	0.0031705	0.00325166	0.00327378	0.00324468	0.00323902	0.00321544	0.00326632	0.00333125	0.00325772	0.00325008	0.00308215	0.00307482	0.00304461	0.00306533	0.00311642	0.00310085	0.00315899	0.00313694	0.00307053	0.00304587	0.00313238	0.00320474	0.00320604	0.0032654
distractor	0.00222051	0.00256631	0.00288223	0.00320295	0.00350345	0.00380211	0.00364704	0.00366049	0.00368554	0.00364884	0.00356488	0.00349144	0.00345184	0.00339172	0.00334931	0.00340023	0.00339335	0.00347764	0.00343753	0.00341654	0.00338775	0.00338185	0.00344955	0.0034567	0.00351682	0.00355645	0.0035431	0.00355156	0.00351656	0.00351823	0.00353735	0.00358069	0.00356711	0.00352563	0.00354252	0.00351756	0.00352059	0.00347795	0.00347287	0.00346803	0.00342891	0.00340646	0.00341195	0.00341466	0.00341667	0.00335724	0.00341834	0.003441	0.00346943
distractor	0.00225464	0.0026907	0.00307815	0.00341801	0.00371114	0.00407792	0.00399754	0.0040132	0.00401683	0.00397185	0.0039442	0.00388777	0.00375739	0.00372378	0.00375157	0.00381118	0.00378125	0.00376472	0.00376189	0.00371676	0.0037525	0.00375034	0.00379324	0.00382436	0.00381704	0.00376211	0.00367784	0.00364392	0.00363201	0.00359091	0.0035708	0.00353868	0.00354475	0.00349246	0.00350935	0.00343055	0.00344722	0.00349124	0.00356835	0.00353804	0.00348338	0.00345307	0.00344264	0.00340168	0.00334838	0.00326005	0.00319301	0.00315545	0.0030706
distractor	0.00263488	0.00309275	0.00352697	0.00394372	0.00429934	0.00469705	0.00459913	0.00459648	0.00454957	0.00456552	0.00451269	0.00441845	0.00436684	0.00428639	0.00425078	0.0042611	0.00423596	0.00419069	0.00417125	0.0042009	0.00418345	0.00417732	0.00410179	0.00401617	0.00406104	0.00401914	0.00399157	0.00393039	0.00391611	0.00385166	0.00375307	0.00372993	0.0037507	0.00374552	0.00373232	0.0036713	0.00367237	0.00362924	0.00360752	0.00362812	0.003661	0.00369502	0.00363783	0.00359031	0.00359999	0.00358562	0.00359233	0.00352693	0.00353442
distractor	0.00284171	0.00324447	0.00365945	0.00401348	0.00441209	0.0047966	0.00461125	0.00456371	0.00450151	0.00449193	0.00452929	0.00441605	0.00443094	0.00437826	0.00443951	0.00443103	0.00446936	0.00446962	0.00450214	0.00443126	0.00439708	0.00432953	0.00430338	0.00428066	0.00427245	0.00410049	0.00406532	0.00399471	0.00393509	0.00387656	0.00387537	0.00389542	0.00387629	0.00380526	0.00373269	0.003694	0.00376682	0.00379686	0.0037324	0.00366624	0.00362818	0.00362995	0.00360232	0.00355043	0.0036129	0.00359608	0.00358497	0.00359876	0.00356774
distractor	0.00219432	0.00250036	0.00286107	0.00320774	0.00354755	0.00389894	0.00370424	0.00361557	0.00362494	0.00367035	0.00363631	0.00361991	0.00363332	0.0035942	0.00360049	0.00361018	0.00361685	0.00363774	0.00365619	0.00360037	0.00357966	0.0035949	0.00357677	0.0035973	0.00357234	0.00355941	0.00352701	0.00352484	0.00351598	0.00355085	0.00362163	0.00365133	0.00364925	0.00368787	0.00364898	0.00369222	0.00368984	0.00373235	0.00366655	0.00366634	0.00359	0.00357176	0.00353907	0.00351217	0.0034779	0.00354231	0.00349024	0.00346957	0.00342931
distractor	0.00137433	0.00159008	0.0017727	0.00196408	0.00217882	0.00238556	0.00227221	0.0023164	0.00236123	0.00238326	0.00245925	0.00247452	0.0025352	0.00259849	0.00262896	0.00263369	0.00263295	0.00268934	0.00265082	0.00260248	0.00258896	0.00258359	0.00260879	0.00258195	0.00254754	0.00256371	0.00259032	0.00262772	0.00264736	0.00263203	0.00262128	0.00265606	0.00259963	0.00265203	0.00261331	0.00262412	0.00261791	0.00264157	0.00266951	0.00263731	0.00264494	0.00269678	0.00269961	0.00272405	0.00268285	0.00276735	0.00284741	0.00286342	0.00283734
countdown	0.00173154	0.00199197	0.00232452	0.00256526	0.0029932	0.00342039	0.00346951	0.00354094	0.0037107	0.00375063	0.00388448	0.00392821	0.00395034	0.00397609	0.00405969	0.00395342	0.00380113	0.0036812	0.0036604	0.00350592	0.00341262	0.00332842	0.00318252	0.00332205	0.00326896	0.00332392	0.00335015	0.00335759	0.00347661	0.00343723	0.00362999	0.00368878	0.00366181	0.00370957	0.00357773	0.00358586	0.00365292	0.00359702	0.00363962	0.00360616	0.00364205	0.0034368	0.00347798	0.00348761	0.00354274	0.00369719	0.00362537	0.00346968	0.00355753
countdown	0.00192107	0.0023139	0.00265109	0.00296695	0.00329453	0.00357637	0.00351997	0.00352863	0.00352972	0.00346194	0.00333567	0.00321718	0.00314762	0.003118	0.00307736	0.00308819	0.00311961	0.00308102	0.00315931	0.00319061	0.0032156	0.00323417	0.00337151	0.00332363	0.00327885	0.00341167	0.00331849	0.00335073	0.00332055	0.0033144	0.00340713	0.00335233	0.00346814	0.00340336	0.0035545	0.00368658	0.00356947	0.00357694	0.00351606	0.00354656	0.00351379	0.00341786	0.00351692	0.00347433	0.00343623	0.00331861	0.00316624	0.00307932	0.00314991
countdown	0.00241288	0.00279329	0.00311024	0.00339926	0.0037029	0.00401183	0.00379022	0.00370267	0.00367203	0.00379541	0.00389656	0.00385531	0.00387319	0.00387305	0.00387919	0.00404927	0.00402316	0.00395724	0.00412725	0.00403009	0.00382163	0.0036904	0.00376647	0.00370538	0.00371059	0.0037474	0.00358411	0.00365566	0.00361788	0.00353855	0.00364314	0.00374131	0.00376488	0.00372086	0.00380487	0.00380753	0.00385576	0.00377594	0.00377681	0.00382211	0.00380684	0.00375731	0.00373787	0.00383353	0.0037794	0.00378305	0.00377369	0.00375638	0.00379561
countdown	0.00220144	0.00243454	0.002664	0.00305738	0.00338063	0.00373251	0.00357493	0.00355328	0.00348304	0.00351459	0.00349106	0.00346309	0.00347811	0.00385564	0.00387207	0.00386953	0.00371162	0.00342533	0.0037079	0.00366064	0.00359819	0.00355162	0.0036038	0.00355023	0.00316554	0.00300203	0.00298941	0.0031415	0.00332927	0.00310127	0.00311788	0.00328317	0.00338289	0.00344071	0.00349088	0.00357004	0.00356801	0.00349206	0.00339428	0.00331646	0.00322183	0.00322936	0.00314059	0.00328971	0.00329458	0.00339387	0.00325753	0.00315804	0.0031825
countdown	0.00182993	0.00214877	0.00239624	0.00267337	0.00303932	0.00347206	0.00344578	0.00353698	0.00351576	0.00342969	0.00371988	0.00362768	0.00367572	0.0036663	0.00365452	0.00366005	0.00351231	0.00338422	0.0033406	0.00329476	0.00346784	0.00334508	0.00340128	0.00347438	0.0036131	0.003788	0.00380893	0.0039203	0.0041065	0.00428406	0.00449279	0.0043474	0.00435498	0.00431564	0.00412341	0.00402288	0.0039414	0.00397494	0.00401877	0.00392244	0.00383418	0.00372636	0.00381398	0.00375588	0.00393296	0.00397734	0.00418558	0.00420454	0.00412915
countdown	0.00166757	0.00179059	0.0020659	0.00226952	0.00253413	0.00281392	0.00271538	0.00270375	0.00255502	0.00253149	0.00256277	0.00261173	0.0027284	0.00269523	0.00276573	0.00272653	0.00262387	0.00261748	0.00250104	0.00249468	0.00238982	0.0023908	0.00232429	0.0023496	0.00234225	0.00228712	0.00234491	0.00244273	0.00237654	0.00239371	0.00240301	0.00255941	0.00262676	0.00266792	0.00267842	0.00262687	0.00270406	0.00266836	0.00268403	0.00288922	0.00310693	0.00325831	0.00325299	0.00324309	0.003235	0.00322277	0.00322447	0.00312834	0.00307371
countdown	0.00206034	0.0022919	0.00255867	0.00287009	0.00327118	0.00357266	0.00338414	0.00343758	0.0032943	0.0033152	0.00328416	0.00315042	0.00311114	0.0031719	0.00307406	0.00287272	0.00291182	0.00289595	0.00288908	0.00299764	0.0028785	0.00286148	0.00295479	0.00300789	0.00298882	0.00300538	0.00309342	0.0030485	0.00308214	0.003111	0.00307999	0.0032341	0.00330796	0.00330087	0.00330082	0.00327769	0.00335777	0.00335989	0.00334178	0.00343815	0.00338911	0.00346823	0.00337944	0.00322579	0.00324256	0.00329839	0.00339971	0.00344683	0.00346669
countdown	0.00174512	0.00204854	0.00234377	0.0026782	0.00293494	0.00334002	0.00329379	0.00336448	0.00330096	0.00313358	0.00313455	0.00329266	0.00341526	0.00343271	0.00342464	0.00360663	0.00362327	0.00368513	0.00371394	0.00378696	0.00398646	0.00418858	0.0041248	0.00397896	0.00405062	0.00411444	0.00393345	0.00377563	0.00379865	0.00381414	0.00383459	0.00385393	0.00369383	0.00372462	0.00377409	0.00369991	0.00363709	0.00367348	0.00368121	0.0037214	0.00364178	0.00362012	0.0036474	0.00370513	0.00372683	0.00371706	0.00371915	0.00371867	0.00383599
countdown	0.00221663	0.00258102	0.00294794	0.00326734	0.00357766	0.00392302	0.00389277	0.00398428	0.00399692	0.00394597	0.00394483	0.00402841	0.00404845	0.00407188	0.00420461	0.00431038	0.00432214	0.00420739	0.00404306	0.00408734	0.00413547	0.00406662	0.00393386	0.00384963	0.00375509	0.00367442	0.00352544	0.0033914	0.00343325	0.0034567	0.00334134	0.00330071	0.00334201	0.00333099	0.00330341	0.00334763	0.00321447	0.00327715	0.00344972	0.00344706	0.00341747	0.00342558	0.00344573	0.00347772	0.00353732	0.00350288	0.00350488	0.00361841	0.00357981
countdown	0.00279818	0.00314587	0.00344156	0.00369972	0.00408899	0.00439985	0.0039504	0.00394342	0.00405098	0.0039724	0.00377021	0.00371584	0.00378417	0.0039214	0.00406872	0.0041576	0.00422227	0.00413247	0.00415477	0.00404223	0.00413133	0.00422484	0.00427447	0.0042782	0.00421025	0.00419568	0.0040662	0.00409728	0.00426641	0.00432295	0.00444604	0.00435265	0.00453279	0.00458075	0.00446887	0.00432505	0.00420814	0.00430308	0.00431633	0.00409001	0.0041285	0.00420704	0.00417712	0.00378513	0.00372872	0.00378623	0.00392856	0.0039504	0.00382936
countdown	0.00189066	0.00216819	0.0024543	0.00272295	0.00314191	0.0034299	0.00332601	0.00324695	0.00333956	0.00341891	0.0033668	0.00340531	0.00343378	0.00347626	0.00340899	0.00325034	0.00324743	0.0032563	0.00329348	0.00322119	0.00323714	0.0033064	0.00323424	0.00319156	0.00313495	0.00328685	0.00344978	0.00352226	0.00345446	0.00359365	0.00364242	0.00364413	0.00361025	0.00360404	0.00371931	0.00373387	0.00369737	0.00355294	0.00354483	0.00366086	0.00361535	0.00359996	0.00363006	0.00368283	0.00375836	0.00370571	0.00382031	0.00375664	0.00378813
countdown	0.00204898	0.00242265	0.00268118	0.00302453	0.00338642	0.00365158	0.00353913	0.00347627	0.00353132	0.00345543	0.00342942	0.00336862	0.00323558	0.00321878	0.0031315	0.00306309	0.0031297	0.00311809	0.0032016	0.00311883	0.00310411	0.0031251	0.00312246	0.00314506	0.00316798	0.0030807	0.00307132	0.0030872	0.0030516	0.00296743	0.00288397	0.00292975	0.00299113	0.00296339	0.00291886	0.00292083	0.00302131	0.00308044	0.00297642	0.0029329	0.00296571	0.00309249	0.00307963	0.0029124	0.00294739	0.00297959	0.00296704	0.00294849	0.00289609
[truncated: 252 more columns]

## Sheet: Suppl fig 1e right
(only bins 20-280 shown in the plots)
condition	0	1	2	3	4	5	6	7	8	9	10	11	12	13	14	15	16	17	18	19	20	21	22	23	24	25	26	27	28	29	30	31	32	33	34	35	36	37	38	39	40	41	42	43	44	45	46	47	48
encode	0.00228507	0.00291582	0.00335216	0.00370729	0.0040901	0.00456443	0.0045191	0.00465685	0.00471011	0.0046673	0.0043919	0.00385473	0.00350494	0.00343911	0.00321333	0.00332174	0.00295001	0.00291418	0.0027859	0.0023333	0.00247406	0.0025723	0.0027976	0.00272403	0.0028939	0.0029577	0.00275146	0.00305233	0.00323342	0.0037438	0.00394617	0.00386129	0.00398511	0.0041331	0.00498329	0.0049399	0.00518795	0.00570839	0.00564517	0.00573733	0.0054509	0.00556128	0.00555489	0.00554322	0.00519699	0.00459009	0.00442078	0.00419312	0.00386727
encode	0.00193423	0.00209266	0.00237444	0.00291183	0.0032058	0.0035684	0.00369632	0.00342891	0.00330523	0.00319639	0.00355044	0.00340226	0.0035364	0.00339493	0.00332964	0.00355637	0.00360504	0.00373614	0.00424916	0.00427129	0.00413403	0.00396366	0.00383006	0.00395627	0.00409951	0.00411744	0.0039133	0.00405299	0.00401725	0.00371852	0.00372894	0.00357476	0.00350025	0.0034708	0.00339839	0.00345772	0.00334124	0.0032209	0.00300122	0.00289816	0.00268717	0.00294062	0.00314045	0.00345077	0.00370399	0.00355526	0.00338178	0.00317482	0.00326778
encode	0.00150926	0.00188467	0.00200474	0.00236249	0.00267973	0.00318957	0.0030107	0.00308581	0.00299997	0.00303348	0.00305129	0.00316775	0.00327654	0.00353863	0.00342042	0.00327484	0.00298794	0.00306333	0.00308794	0.0029615	0.00281424	0.00289266	0.00270868	0.00260178	0.00233375	0.00229148	0.00259044	0.00277526	0.0027931	0.00273968	0.00318751	0.00348667	0.00359304	0.00348976	0.00331644	0.00348366	0.00339529	0.00315898	0.00303303	0.00308031	0.00319692	0.00327589	0.00305382	0.00278263	0.00277554	0.00275989	0.00265628	0.00278106	0.00274678
encode	0.0031929	0.00354357	0.00406727	0.00423239	0.00450829	0.00473724	0.0039426	0.00386445	0.00349375	0.00329074	0.0034295	0.00323615	0.00315042	0.0029411	0.00298353	0.00281379	0.00275545	0.00275082	0.00286222	0.00288995	0.002826	0.00252204	0.00232409	0.00225946	0.0025205	0.00250908	0.00274423	0.00269647	0.0026021	0.00263322	0.00250393	0.00238996	0.00243442	0.00243167	0.00250388	0.00214248	0.00235424	0.00213218	0.00225269	0.00232424	0.00225811	0.00243343	0.00243276	0.00263397	0.00309297	0.0033624	0.00378352	0.00357601	0.00388777
encode	0.0026649	0.0030229	0.00321609	0.00379857	0.0042831	0.00455593	0.0042272	0.0041829	0.00444909	0.00433859	0.00415364	0.00418937	0.00404139	0.00437665	0.00395352	0.00376925	0.0039912	0.00402486	0.0037305	0.00354541	0.00348267	0.00335527	0.00320852	0.00352244	0.0033398	0.0036154	0.00375434	0.00355902	0.00371514	0.00401427	0.00384992	0.00376374	0.00408204	0.00414446	0.00405877	0.00401433	0.00373157	0.00354477	0.00372449	0.00344802	0.00334759	0.00351561	0.00343178	0.00323864	0.00316106	0.00310504	0.00304237	0.00298583	0.00294948
encode	0.00248345	0.0032476	0.00330907	0.00363062	0.00377113	0.00401701	0.00374728	0.00442348	0.00394926	0.00395264	0.00381213	0.00407221	0.0042038	0.0044975	0.00456937	0.00442886	0.0048578	0.00438827	0.00414238	0.00430397	0.0041459	0.00439179	0.00457431	0.00425231	0.0039955	0.00384796	0.00445566	0.00402672	0.00429017	0.00446581	0.0042691	0.00408468	0.00416547	0.00372287	0.00443127	0.00445586	0.00430832	0.00396408	0.00400096	0.00384679	0.00339795	0.00353729	0.00341434	0.00314913	0.00361456	0.00259588	0.00257129	0.00294013	0.00294013
encode	0.00157799	0.00187311	0.00234855	0.00262931	0.00285918	0.00303138	0.0028672	0.0027411	0.00281032	0.0028714	0.0026472	0.00316811	0.00347216	0.00332673	0.00312315	0.00319612	0.00328861	0.0032171	0.00319555	0.00314623	0.00290561	0.00306913	0.00259344	0.00208833	0.0020677	0.00240804	0.00235016	0.00233065	0.00259197	0.00249547	0.00237461	0.00240586	0.00247997	0.0024202	0.00274001	0.00259169	0.00257773	0.0025161	0.00269709	0.00241828	0.00272232	0.00304879	0.00310211	0.00317425	0.00343114	0.00333664	0.00336314	0.00313664	0.00337002
encode	0.00277551	0.00314462	0.00358454	0.00403051	0.00459397	0.0050067	0.00476672	0.00450295	0.00484526	0.00489785	0.00463497	0.00417131	0.00400365	0.0040861	0.00394361	0.00373924	0.00342158	0.00346846	0.00319894	0.00279398	0.00264177	0.00246493	0.00258133	0.00244807	0.00204221	0.00173874	0.00141548	0.00137418	0.0014094	0.00146461	0.00156922	0.00168917	0.00179136	0.00170862	0.00196835	0.00248089	0.00273481	0.00313852	0.00332034	0.00359074	0.00374654	0.0040721	0.00436998	0.00438791	0.00449706	0.00449177	0.00433361	0.00459907	0.00470793
encode	0.00270572	0.00301145	0.00320277	0.00365381	0.00395224	0.00428041	0.00384394	0.00373505	0.00383666	0.00361613	0.00351087	0.00367327	0.00378876	0.0040782	0.00400827	0.00406841	0.00420399	0.00413793	0.00435548	0.00463186	0.00462098	0.00477786	0.00459606	0.00485762	0.00469768	0.0045952	0.0046113	0.0046227	0.00486943	0.00455883	0.00468614	0.00477366	0.00461705	0.00477765	0.00453452	0.00469133	0.0047814	0.004765	0.00460862	0.0042848	0.00437097	0.00384657	0.00380353	0.00384826	0.00368463	0.00360703	0.00351298	0.00379168	0.00402942
encode	0.00100704	0.001789	0.00192905	0.00216636	0.00216636	0.00230019	0.0022415	0.00235821	0.00242901	0.00240767	0.00254272	0.00270378	0.00241979	0.00276658	0.00313061	0.00328066	0.00346029	0.00358166	0.00407329	0.0039348	0.00444421	0.00436251	0.00420145	0.00409863	0.00383354	0.00340727	0.00347229	0.00325221	0.00342961	0.00333868	0.00312316	0.00256706	0.00261375	0.00254839	0.00247603	0.00264332	0.00257718	0.00249048	0.00250604	0.00219793	0.00222827	0.00249904	0.00270356	0.00287696	0.00309793	0.00334202	0.00317084	0.00321864	0.00318363
encode	0.0034926	0.00396032	0.00459268	0.00499074	0.00549417	0.00568521	0.00534295	0.00528025	0.00451783	0.00441577	0.00440294	0.00405456	0.00377687	0.00325837	0.00318187	0.00293305	0.00287315	0.00250185	0.00250728	0.00266829	0.00255661	0.00236696	0.00267444	0.00291206	0.00301776	0.002905	0.00300739	0.00298849	0.0030656	0.00282871	0.00284876	0.00296584	0.00298022	0.00265868	0.00246124	0.00242661	0.00240885	0.0024483	0.00268543	0.00283279	0.00333989	0.00303544	0.00281772	0.00282833	0.00295048	0.00282459	0.00286016	0.00272652	0.00241678
encode	0.00137464	0.00168127	0.00198472	0.0023707	0.0028671	0.00319057	0.00336282	0.00332175	0.00330832	0.00332411	0.00331932	0.00359586	0.00347913	0.00337258	0.00315326	0.00277732	0.00273365	0.00253378	0.00268989	0.00267162	0.00264283	0.00281974	0.00270186	0.00280661	0.00302492	0.00315271	0.00319826	0.00324535	0.00335536	0.00317027	0.00325498	0.00324169	0.00296689	0.00294465	0.00308663	0.00331703	0.00307877	0.00299574	0.00276834	0.00278112	0.00270685	0.00274548	0.00286644	0.00304206	0.00305691	0.00294311	0.00262735	0.00303437	0.00331481
recall	0.00126449	0.00137772	0.00141577	0.00152543	0.00176085	0.00193918	0.00214435	0.00236324	0.00263593	0.00272468	0.00280588	0.00286144	0.00292288	0.00303803	0.00315061	0.00317303	0.00344895	0.00341412	0.00340824	0.00358589	0.00407614	0.0040446	0.00397327	0.00408534	0.00448362	0.00466695	0.00497569	0.00477612	0.00478456	0.00498088	0.00460021	0.00410076	0.00415124	0.0037923	0.00350555	0.00340751	0.00308975	0.0030811	0.00293925	0.00276446	0.00238208	0.00241896	0.00247742	0.00249406	0.00287944	0.00349299	0.00339787	0.00377533	0.00368619
recall	0.00152414	0.00186073	0.00194707	0.00203595	0.00236648	0.00258592	0.00252828	0.00231407	0.00226251	0.00239097	0.00233429	0.00232791	0.00221708	0.00231118	0.00257774	0.002602	0.00258669	0.00277214	0.00272906	0.0026041	0.00251826	0.00245502	0.00260853	0.00251293	0.00267636	0.00245803	0.0023485	0.00227462	0.00214138	0.00229118	0.00217676	0.00218201	0.00217822	0.00217039	0.00246317	0.0022195	0.00235072	0.00222389	0.00234923	0.00225939	0.0021657	0.00215001	0.00206963	0.00191672	0.00189087	0.00154844	0.00172493	0.00155299	0.00159988
recall	0.00186649	0.0021856	0.00244705	0.00265761	0.00291162	0.00321699	0.00313916	0.00315201	0.00327919	0.00314967	0.00309094	0.00301125	0.00300547	0.00298144	0.0030636	0.00309946	0.00302919	0.00307917	0.00304307	0.00286323	0.00299557	0.00293892	0.00293466	0.00282496	0.00285547	0.00282295	0.00273485	0.00278446	0.00278983	0.00289944	0.00293172	0.0029179	0.00289792	0.00286579	0.00281583	0.00272514	0.00259141	0.00263276	0.00256159	0.00252745	0.00235054	0.00230424	0.00213566	0.00212651	0.00195171	0.00196768	0.00196428	0.00205551	0.00194043
recall	0.00188018	0.00206278	0.00239252	0.00251356	0.00264468	0.0028348	0.00261903	0.00247029	0.00243376	0.00238442	0.00218223	0.00208388	0.0020519	0.00191456	0.00189666	0.00185406	0.00184875	0.00190649	0.00195237	0.00199154	0.00198993	0.00203598	0.00208882	0.00211768	0.00219837	0.00219702	0.00218373	0.00206814	0.00179699	0.0017223	0.00197286	0.0019097	0.00177442	0.00161121	0.00150536	0.00137604	0.0016021	0.00175326	0.0019232	0.00186713	0.00200759	0.00165797	0.00173113	0.00212747	0.00249263	0.0027363	0.0028255	0.00266794	0.00266214
recall	0.00120707	0.00134889	0.00150959	0.00163439	0.00183549	0.00211105	0.00208413	0.00207925	0.00211975	0.00212492	0.00210631	0.00205671	0.00211218	0.00216546	0.00224506	0.00215168	0.00204458	0.00193008	0.00208952	0.00207862	0.00207168	0.00207172	0.00214568	0.00219478	0.00215324	0.00222019	0.00230735	0.00232034	0.00234869	0.00222968	0.0021931	0.00226527	0.00223542	0.0021	0.00200821	0.00206039	0.00194872	0.00196227	0.00193737	0.0019198	0.00187881	0.00181741	0.00176479	0.00173899	0.00175905	0.0017602	0.00180334	0.00184055	0.00176032
recall	0.0018246	0.0019578	0.00202605	0.00223966	0.00257177	0.00295119	0.00279987	0.00252976	0.00251136	0.00261194	0.00273153	0.00240518	0.0026234	0.00261885	0.00309045	0.0030484	0.00301088	0.00320356	0.00342801	0.00329139	0.00306112	0.00275943	0.00310588	0.00308343	0.00301974	0.00247101	0.0027625	0.00254048	0.00270576	0.0024778	0.00242	0.00260519	0.00256722	0.00222736	0.00193993	0.00268082	0.00258255	0.0021757	0.00209403	0.00178383	0.00180056	0.00183432	0.00187093	0.00221941	0.00248465	0.00294356	0.00275161	0.00304256	0.00301442
recall	0.00200653	0.00247035	0.00290669	0.00331975	0.00370492	0.00416536	0.00413754	0.00445747	0.00445599	0.00459074	0.00454168	0.00474463	0.0048889	0.00482296	0.00482269	0.00481604	0.00456968	0.00437191	0.00426627	0.00406102	0.00383167	0.00394678	0.00380577	0.00353536	0.00342357	0.00327512	0.00317635	0.00344735	0.00362443	0.00347942	0.0034512	0.00355356	0.00337773	0.00336332	0.00332033	0.00361421	0.00351306	0.00365687	0.00365518	0.0034475	0.00361168	0.00387808	0.00399307	0.00431579	0.00441212	0.00436421	0.00420027	0.0043406	0.00436156
recall	0.00218143	0.00251517	0.00295962	0.00315998	0.00330841	0.00354963	0.0033416	0.00326634	0.00316309	0.00321357	0.00310141	0.0030494	0.0030482	0.00279647	0.00288944	0.00292004	0.00273602	0.00274177	0.00272301	0.00316613	0.00303312	0.00309028	0.00318099	0.00308077	0.0033687	0.00330282	0.00334031	0.00362069	0.00347757	0.00351526	0.00301636	0.0029175	0.0028627	0.00258287	0.00254323	0.00220862	0.00210586	0.00211064	0.0018913	0.00191787	0.00180904	0.00178742	0.00189464	0.00200401	0.00224404	0.00216039	0.00224	0.00229396	0.00217835
recall	0.0014739	0.00190537	0.00209594	0.00230474	0.00255028	0.00284353	0.00339605	0.00328688	0.00311909	0.00333936	0.00320885	0.00318193	0.00308175	0.00296017	0.00320077	0.00352596	0.00358961	0.00311519	0.00323262	0.00323413	0.00299719	0.00291848	0.00307652	0.00306042	0.00345861	0.00331557	0.00289867	0.00302579	0.00295828	0.0029405	0.00301727	0.00314278	0.00339448	0.00345055	0.00334288	0.00309446	0.00301627	0.00354439	0.00320832	0.00354447	0.00347167	0.00361367	0.00361817	0.00337254	0.00320654	0.00315669	0.00328512	0.00339811	0.00282512
recall	0.00134615	0.00168039	0.00183371	0.0019625	0.00211429	0.00234734	0.00232587	0.00234734	0.00228509	0.00210846	0.00188461	0.00171366	0.00144382	0.00144229	0.0013135	0.00121	0.00107999	0.00105423	0.00109823	0.000999496	0.00104089	0.00125615	0.00168009	0.00174448	0.00181271	0.00245665	0.00267237	0.00282692	0.00285805	0.00323475	0.0034494	0.0034494	0.00331417	0.00306457	0.00315687	0.00316223	0.00265352	0.00270503	0.0026664	0.00296583	0.00260522	0.00259602	0.00278062	0.00326235	0.0030359	0.00304556	0.00282018	0.00285667	0.0029275
recall	0.00139961	0.00154169	0.00171317	0.00192275	0.00227165	0.00255855	0.00245997	0.0024836	0.00264064	0.0031038	0.00335275	0.0036021	0.00363987	0.00357674	0.0037993	0.00378642	0.00391606	0.00406027	0.00417717	0.00456654	0.00443283	0.00412838	0.00397909	0.00401876	0.00428181	0.00400336	0.00393861	0.00404654	0.0040681	0.00421051	0.00366749	0.00370091	0.00400398	0.0039151	0.00411946	0.00399179	0.00417249	0.00424987	0.00416502	0.00405986	0.00378645	0.00378358	0.00360295	0.00334089	0.00348483	0.00309687	0.00311314	0.00289123	0.00279144
recall	0.00227185	0.00258221	0.00288948	0.0030153	0.00350107	0.00382858	0.0037235	0.00361255	0.00363175	0.00365573	0.0039195	0.00355739	0.00367076	0.00361229	0.00373504	0.00353726	0.00344099	0.00366998	0.00379331	0.00366101	0.0033968	0.00333688	0.00347837	0.00327765	0.00324006	0.00317478	0.00311917	0.00306664	0.00267936	0.00269858	0.00261767	0.00271889	0.0026191	0.00261458	0.00271633	0.0026183	0.00268742	0.00270143	0.00273759	0.00275737	0.00265653	0.00284658	0.00321155	0.00341029	0.00333219	0.00313213	0.00319049	0.00324561	0.00334632
distractor	0.00166085	0.00196175	0.00214919	0.00224925	0.00229899	0.0025409	0.0023721	0.00249544	0.00273113	0.00315034	0.00320505	0.00307929	0.00304576	0.00316199	0.00323645	0.00340981	0.00346134	0.00349334	0.00333767	0.00345586	0.00326073	0.00366663	0.00373677	0.00380706	0.00385085	0.00377755	0.00388801	0.00387471	0.00386115	0.00369781	0.00365891	0.0033955	0.00306581	0.00316319	0.00316299	0.00330969	0.00375343	0.0037165	0.00358215	0.00355763	0.00380088	0.00376978	0.00389134	0.00371798	0.00389776	0.00410435	0.00400811	0.0038104	0.00377436
distractor	0.000876397	0.00103824	0.00122486	0.00138259	0.00148627	0.00167593	0.00169829	0.00159484	0.0015552	0.0015523	0.00171518	0.00181024	0.00173096	0.00183662	0.00187568	0.00187944	0.00182541	0.00179939	0.00191505	0.00194324	0.0020005	0.00200148	0.00186666	0.00210898	0.00219309	0.00216073	0.00218129	0.00225296	0.00247092	0.00244673	0.0023954	0.00239311	0.00221669	0.00235116	0.00213981	0.00196386	0.00198631	0.00217661	0.0021182	0.00194713	0.00197375	0.00213921	0.0020492	0.00224125	0.0021149	0.00226389	0.00227364	0.00231137	0.00214939
distractor	0.00331663	0.00379202	0.00429831	0.00492017	0.00557401	0.0063833	0.00646991	0.00650265	0.00647336	0.00642879	0.00620901	0.00622923	0.00612576	0.00590765	0.00551504	0.00553601	0.00519296	0.00465612	0.00422017	0.00443941	0.00447837	0.00434115	0.00417862	0.00413937	0.0043942	0.0046308	0.00451441	0.00446387	0.00449589	0.00501602	0.00496954	0.00547907	0.00566814	0.00563588	0.00562795	0.00541443	0.00539417	0.00526559	0.005223	0.00527568	0.00508452	0.0050015	0.00435003	0.00416843	0.0042311	0.00419569	0.00423196	0.0040727	0.00407346
distractor	0.00363467	0.00446396	0.00556684	0.00594742	0.00653238	0.0076128	0.00736932	0.00735245	0.00725676	0.00748669	0.00721508	0.00690885	0.006522	0.00576337	0.00577136	0.00554917	0.00477431	0.00496621	0.00503567	0.00477261	0.00425278	0.00427562	0.0042709	0.00438709	0.00467817	0.00482132	0.00514104	0.00522636	0.00517933	0.00485484	0.00491538	0.00500949	0.00515551	0.00540584	0.00529911	0.00494127	0.00455933	0.00441295	0.0044241	0.00430227	0.00439039	0.0043475	0.00435379	0.00452814	0.00450587	0.00454854	0.00456664	0.00480802	0.0048772
distractor	0.00548159	0.00633066	0.00729507	0.00824617	0.00926497	0.0101887	0.0101113	0.00999525	0.00973992	0.00941884	0.00917408	0.00919752	0.0087621	0.0085624	0.00824194	0.00767983	0.00728242	0.0071048	0.00667387	0.00640367	0.0061879	0.00593623	0.00557872	0.00554405	0.00522591	0.00513045	0.00503714	0.00514737	0.00489059	0.0050418	0.00498301	0.0048949	0.00480719	0.00490076	0.00495751	0.00482268	0.00474989	0.00473262	0.00450831	0.00457161	0.00433874	0.00415267	0.00401182	0.00393806	0.00381737	0.00386807	0.00399553	0.00400809	0.00404481
distractor	0.00350244	0.00362942	0.00407387	0.00407387	0.00435958	0.00435958	0.00356593	0.00396671	0.00350973	0.00344958	0.00297339	0.00261965	0.00304822	0.00273536	0.00280679	0.00252107	0.00280679	0.00267646	0.00237426	0.0020568	0.00215204	0.00281871	0.003736	0.00352631	0.00402631	0.00414535	0.00414535	0.00391979	0.00449122	0.00457913	0.00457913	0.00486484	0.0040077	0.0028047	0.00245883	0.00182726	0.00255407	0.0028047	0.00274455	0.00226103	0.00207056	0.00226103	0.00214312	0.00229851	0.00248898	0.002895	0.00343468	0.0028031	0.00267278
distractor	0.00260317	0.00308512	0.00352471	0.00392138	0.00426988	0.00466573	0.00433023	0.00436781	0.00426209	0.00396546	0.00344582	0.00352088	0.00352637	0.0034007	0.00342513	0.00321333	0.00313703	0.0032811	0.00328344	0.00318482	0.00350163	0.00376886	0.00397182	0.0036122	0.00350843	0.00323142	0.00346117	0.00326425	0.00337277	0.00353861	0.00370537	0.00356634	0.00335276	0.00301224	0.00309058	0.00295134	0.00311084	0.003158	0.00319916	0.00306895	0.00270607	0.00283957	0.00279087	0.00287328	0.00332032	0.00359987	0.00372794	0.00367729	0.0037284
distractor	0.00458682	0.00519113	0.00589951	0.0064163	0.00711779	0.00761133	0.00774191	0.00740482	0.00733268	0.00718966	0.00702832	0.00687049	0.00639491	0.00598333	0.0058726	0.00572248	0.00543701	0.00500831	0.00509035	0.00481727	0.00435859	0.00406967	0.00426827	0.00450738	0.00458383	0.00481152	0.00450827	0.00486145	0.00497614	0.00472344	0.00492178	0.00502207	0.00532967	0.00495479	0.00482043	0.00476111	0.0046763	0.00466852	0.00470588	0.00440174	0.00432528	0.00427129	0.00410658	0.00356786	0.00346587	0.00357715	0.00334706	0.0031712	0.00313276
distractor	0.00448998	0.00524378	0.00595449	0.00657706	0.00715994	0.00801513	0.00764923	0.0078698	0.00765133	0.00753901	0.00725878	0.00752338	0.00717734	0.00707564	0.00710332	0.00696605	0.00681029	0.00649957	0.00636539	0.00640057	0.00624515	0.00642672	0.00560531	0.00554819	0.00539918	0.00522777	0.00516161	0.00482495	0.00488193	0.00467055	0.00428789	0.00422898	0.00384721	0.00373259	0.00369254	0.0035428	0.00338491	0.00315715	0.00297628	0.00310787	0.00313885	0.0034326	0.00328864	0.00330551	0.00344715	0.00347278	0.00348078	0.00335844	0.00350533
distractor	0.00539782	0.00608629	0.00669882	0.00723055	0.00780714	0.00838423	0.00791044	0.00743926	0.00711132	0.00714742	0.00708034	0.00670226	0.00649262	0.00634195	0.00667908	0.0066106	0.0068539	0.00659315	0.00695599	0.00701468	0.00652221	0.00658592	0.00635264	0.00658558	0.00627986	0.00558556	0.00532125	0.00502146	0.00501363	0.00446967	0.00428845	0.00413023	0.00368274	0.00362158	0.00310932	0.00335806	0.00338174	0.00353769	0.00337086	0.00319808	0.00305615	0.00338643	0.00331572	0.00330646	0.00326335	0.00346963	0.00338849	0.00338643	0.00317827
distractor	0.00306206	0.00333345	0.00390253	0.0042862	0.00469178	0.00489103	0.00469814	0.00472234	0.00497052	0.00483828	0.00474444	0.00429771	0.00466158	0.00469826	0.00466248	0.00486302	0.0053406	0.0052151	0.00495295	0.00464867	0.00454535	0.00441534	0.00429613	0.00409499	0.00403696	0.00398333	0.00384184	0.00348589	0.00350226	0.00374163	0.00381936	0.00408096	0.00450706	0.00514223	0.00508476	0.00495409	0.00492004	0.00525396	0.00526023	0.00519364	0.00504737	0.00483459	0.005119	0.00481924	0.00444611	0.00457056	0.0043763	0.0042657	0.00382771
distractor	0.000649661	0.000765231	0.000839654	0.000893575	0.00100772	0.00120426	0.00102578	0.00107325	0.00106478	0.00105167	0.00114597	0.00113133	0.0011867	0.00131872	0.00137441	0.00138654	0.00134197	0.00148831	0.00154432	0.0015439	0.00162748	0.00161341	0.00172844	0.00168988	0.00157917	0.001613	0.00159627	0.00167076	0.00160696	0.00154751	0.00154085	0.00158459	0.00158788	0.001493	0.00145169	0.00142288	0.00143198	0.00137648	0.00133366	0.0013657	0.00137786	0.00136245	0.00148679	0.0015344	0.00167098	0.00176159	0.00200707	0.00201192	0.00211216
countdown
countdown	0.00375304	0.0042061	0.00475551	0.00479669	0.00550653	0.00550653	0.00487592	0.00487937	0.00453302	0.00412155	0.00380379	0.00297018	0.00274434	0.00258247	0.00265824	0.00228077	0.00264337	0.00253862	0.00261315	0.00257682	0.00209516	0.00210073	0.00253313	0.00230591	0.00191837	0.00210585	0.00181466	0.00149324	0.00154842	0.0015492	0.00160226	0.00172854	0.00278031	0.00287015	0.00348273	0.00352391	0.00367624	0.00388629	0.00414596	0.00441086	0.00443991	0.0043123	0.00466448	0.00374108	0.00332766	0.00282032	0.00295598	0.00271115	0.00255628
countdown	0.0028124	0.00307542	0.00333705	0.00363208	0.00386098	0.00401358	0.00311461	0.00294649	0.00289126	0.00298415	0.0030772	0.00295625	0.00287579	0.00298379	0.00278032	0.00314544	0.00311908	0.00342428	0.00364419	0.00360802	0.00328339	0.00308065	0.00346061	0.00362458	0.00341484	0.00367499	0.00320249	0.00326353	0.00306587	0.00288404	0.00282255	0.00321115	0.0031833	0.00315092	0.00347138	0.00378414	0.00361971	0.0037327	0.00369746	0.00357465	0.00339702	0.00339238	0.00314729	0.00310264	0.0027087	0.0022621	0.00202852	0.0019328	0.00199349
countdown	0.00251816	0.00285403	0.00296476	0.00314192	0.00363158	0.00406956	0.0032428	0.0032022	0.00289808	0.0028501	0.00251423	0.0023247	0.00249503	0.00326772	0.00334024	0.00318277	0.00291087	0.00269975	0.00329638	0.00320042	0.00380739	0.00386496	0.00396093	0.00355308	0.00276564	0.00281583	0.0031274	0.00353162	0.00361724	0.00388428	0.0047309	0.00439577	0.00541224	0.00544823	0.00580329	0.00613916	0.00612956	0.00550796	0.00557581	0.00563652	0.00469849	0.00417254	0.00460603	0.00440525	0.00449401	0.00449696	0.00406513	0.00387081	0.00391824
countdown	0.0012185	0.00126113	0.00133787	0.00155741	0.00213922	0.00253976	0.00251857	0.00264281	0.00269227	0.00273137	0.00301558	0.00299691	0.00318212	0.00319633	0.0034217	0.0033136	0.00325114	0.00335108	0.00336871	0.0034099	0.00400191	0.00417179	0.00435201	0.00465849	0.00488991	0.00549039	0.00533952	0.00527344	0.00534409	0.00533656	0.00556445	0.00489821	0.00474931	0.00472965	0.00440585	0.00428493	0.00377384	0.00402246	0.00403142	0.00414091	0.00401111	0.00395911	0.00404206	0.00389272	0.00396824	0.00392183	0.0042321	0.00404936	0.00395401
countdown	0.00129961	0.00149534	0.00168733	0.00177252	0.00207713	0.00215027	0.00211661	0.00216281	0.00206765	0.00227578	0.00222092	0.0021187	0.00228866	0.00238923	0.00243494	0.0023726	0.0024686	0.00255496	0.00256985	0.00265504	0.00241151	0.00268578	0.00274687	0.00252745	0.00228061	0.00256485	0.00246885	0.00244191	0.00216307	0.0020891	0.00191637	0.001862	0.00146937	0.00133515	0.00146411	0.00153725	0.00119524	0.00134443	0.00129823	0.00151522	0.00211861	0.00285359	0.00316395	0.00363886	0.00423851	0.00443244	0.00440958	0.00442787	0.00441173
countdown	0.00158716	0.00158716	0.00189488	0.0020966	0.00265592	0.00287126	0.00285378	0.00286479	0.00266137	0.00273679	0.00262219	0.00242429	0.00248486	0.00243408	0.00231679	0.00193918	0.00210016	0.00170312	0.00165724	0.00160324	0.00146955	0.00146498	0.0015127	0.00159866	0.0017854	0.00182211	0.00182871	0.00152124	0.00160291	0.00160107	0.0018019	0.00204959	0.00234528	0.00244913	0.00255124	0.00239967	0.00239967	0.00229822	0.00222936	0.00291936	0.00281764	0.00270766	0.00240249	0.00210208	0.00208254	0.00238056	0.00257986	0.00264871	0.00294367
countdown	0.00168651	0.00210697	0.00239194	0.00290584	0.00310205	0.00355054	0.00349915	0.00375665	0.00436453	0.00513537	0.00491579	0.00518809	0.00605237	0.00659896	0.00644228	0.00695782	0.0076896	0.00762585	0.00728014	0.00688359	0.00639961	0.00651283	0.00637323	0.0054342	0.00469139	0.00480603	0.00419921	0.0033553	0.00352651	0.00322697	0.00320718	0.00342954	0.00343312	0.00333061	0.00345207	0.00380246	0.00388788	0.00417538	0.00409128	0.00404924	0.00418994	0.00429382	0.00392942	0.0038926	0.0039465	0.00360546	0.00323639	0.00279124	0.00246477
countdown	0.00133993	0.00155431	0.00194108	0.00234263	0.00268117	0.00331453	0.0034773	0.00385604	0.0038101	0.00387636	0.00372694	0.00349638	0.00368252	0.00349208	0.00372333	0.00364184	0.00333403	0.00334801	0.00337733	0.00344879	0.00347743	0.00338184	0.00316096	0.00295973	0.00283488	0.00228425	0.00243222	0.00218886	0.00220746	0.00211879	0.00218588	0.00209174	0.00211456	0.00208876	0.00211456	0.00226522	0.00239473	0.00229568	0.00240208	0.00253609	0.00243758	0.00266662	0.00262221	0.00260208	0.00297237	0.00292374	0.00279293	0.00283532	0.0030108
countdown	0.00210236	0.00219605	0.00244434	0.00271112	0.00283011	0.00299219	0.00247045	0.00239877	0.00257117	0.00228713	0.00239441	0.00240203	0.00308458	0.00360879	0.00364417	0.00413628	0.00439206	0.00462045	0.00499803	0.00503949	0.00539552	0.00523765	0.00528356	0.00498725	0.00466776	0.00473616	0.00445252	0.00446235	0.00433047	0.00457875	0.00454479	0.00448834	0.00463578	0.00495199	0.00538293	0.00497303	0.00482382	0.00509473	0.00499345	0.00485666	0.00484706	0.004937	0.0047112	0.00454174	0.00413605	0.00334417	0.00354935	0.00351867	0.00338352
countdown	0.00263874	0.00283145	0.00308538	0.00331179	0.00445643	0.00476219	0.00431132	0.00432266	0.00457659	0.00461029	0.0045196	0.00416756	0.00420125	0.00404935	0.0044623	0.0036665	0.00352398	0.00282114	0.00333322	0.00287915	0.0032921	0.0032921	0.0029413	0.00335425	0.00370309	0.00310845	0.00286164	0.00274312	0.00268582	0.00211644	0.00235934	0.00186673	0.00207078	0.00274806	0.00278794	0.00317563	0.00335732	0.00327766	0.00362227	0.00398503	0.00437077	0.00405531	0.00430409	0.0041224	0.00355817	0.0032184	0.00257255	0.00234614	0.00273188
countdown	0.00219105	0.00238442	0.00264159	0.00312896	0.00368377	0.00425265	0.00416861	0.00403201	0.00416917	0.00394773	0.00359234	0.00334133	0.00320454	0.00300217	0.00289077	0.00243264	0.00202791	0.00177201	0.00163816	0.00129864	0.00118503	0.00149791	0.00152525	0.0018273	0.00184788	0.00147192	0.00150908	0.00152911	0.00154966	0.00152461	0.00164382	0.00171459	0.00143271	0.00132998	0.00105904	0.00112616	0.00118273	0.00104889	0.0010071	0.000842955	0.000866124	0.00084964	0.00105985	0.00127727	0.00141788	0.00172123	0.00167969	0.00247512	0.002794
[truncated: 252 more columns]

## Sheet: Suppl fig 3
Frequency Range	Phase	Rate
60-150	Encode	0.307
60-150	Encode	0.252
60-150	Encode	0.241
60-150	Encode	0.255
60-150	Encode	0.279
60-150	Encode	0.267
60-150	Encode	0.283
60-150	Encode	0.265
60-150	Encode	0.311
60-150	Encode	0.3
60-150	Encode	0.265
60-150	Recall	0.248
60-150	Recall	0.274
60-150	Recall	0.193
60-150	Recall	0.208
60-150	Recall	0.267
60-150	Recall	0.233
60-150	Recall	0.307
60-150	Recall	0.327
60-150	Recall	0.378
60-150	Recall	0.356
60-150	Recall	0.324
60-150	Countdown	0.196
60-150	Countdown	0.279
60-150	Countdown	0.319
60-150	Countdown	0.317
60-150	Countdown	0.361
60-150	Countdown	0.206
60-150	Countdown	0.277
60-150	Countdown	0.23
60-150	Countdown	0.372
60-150	Countdown	0.27
60-150	Countdown	0.26
60-150	Distractor	0.237
60-150	Distractor	0.254
60-150	Distractor	0.237
60-150	Distractor	0.339
60-150	Distractor	0.346
60-150	Distractor	0.226
60-150	Distractor	0.228
60-150	Distractor	0.269
60-150	Distractor	0.283
60-150	Distractor	0.304
60-150	Distractor	0.253
150-250	Encode	0.215
150-250	Encode	0.309
150-250	Encode	0.311
150-250	Encode	0.274
150-250	Encode	0.276
150-250	Encode	0.241
150-250	Encode	0.275
150-250	Encode	0.271
150-250	Encode	0.261
150-250	Encode	0.27
150-250	Encode	0.253
150-250	Recall	0.322
150-250	Recall	0.319
150-250	Recall	0.2
150-250	Recall	0.203
150-250	Recall	0.277
150-250	Recall	0.213
150-250	Recall	0.268
150-250	Recall	0.299
150-250	Recall	0.378
150-250	Recall	0.269
150-250	Recall	0.285
150-250	Countdown	0.281
150-250	Countdown	0.316
150-250	Countdown	0.263
150-250	Countdown	0.348
150-250	Countdown	0.347
150-250	Countdown	0.291
150-250	Countdown	0.257
150-250	Countdown	0.233
150-250	Countdown	0.383
150-250	Countdown	0.307
150-250	Countdown	0.253
150-250	Distractor	0.311
150-250	Distractor	0.249
150-250	Distractor	0.23
150-250	Distractor	0.349
150-250	Distractor	0.321
150-250	Distractor	0.235
150-250	Distractor	0.256
150-250	Distractor	0.232
150-250	Distractor	0.311
150-250	Distractor	0.283
150-250	Distractor	0.271
250-500	Encode	0.748
250-500	Encode	0.76
250-500	Encode	0.67
250-500	Encode	0.751
250-500	Encode	0.77
250-500	Encode	0.624
250-500	Encode	0.748
250-500	Encode	0.77
250-500	Encode	0.622
250-500	Encode	0.846
250-500	Encode	0.785
250-500	Recall	0.815
250-500	Recall	0.8
250-500	Recall	0.711
250-500	Recall	0.592
250-500	Recall	0.707
250-500	Recall	0.487
250-500	Recall	0.811
250-500	Recall	0.819
250-500	Recall	0.867
250-500	Recall	0.82
250-500	Recall	0.739
250-500	Countdown	0.904
250-500	Countdown	0.716
250-500	Countdown	0.644
250-500	Countdown	0.899
250-500	Countdown	0.933
250-500	Countdown	0.791
250-500	Countdown	0.73
250-500	Countdown	0.714
250-500	Countdown	0.717
250-500	Countdown	0.854
250-500	Countdown	0.789
250-500	Distractor	0.785
250-500	Distractor	0.746
250-500	Distractor	0.681
250-500	Distractor	0.82
250-500	Distractor	0.831
250-500	Distractor	0.689
250-500	Distractor	0.794
250-500	Distractor	0.79
250-500	Distractor	0.722
250-500	Distractor	0.769
250-500	Distractor	0.784

## Sheet: suppl fig 4
Time_Bin	Recall_vs_Countdown	Recall_vs_Distractor	Recall_vs_Encode	Countdown_vs_Distractor	Countdown_vs_Encode	Distractor_vs_Encode
0	0.0522274	0.000494714	0.197372	0.41011	0.58855	0.101888
1	0.0555214	0.000294466	0.197372	0.356015	0.609563	0.0747911
2	0.0415623	3.16648e-05	0.182254	0.208546	0.593025	0.0247375
3	0.0420014	1.98784e-05	0.175155	0.167558	0.637301	0.0203315
4	0.0522274	2.01149e-05	0.197372	0.157648	0.58855	0.011716
5	0.0562342	1.42735e-05	0.216161	0.126417	0.583061	0.00717721
6	0.104667	8.22709e-06	0.402844	0.0748452	0.493715	0.00177229
7	0.300674	3.16648e-05	0.513678	0.0491617	0.626793	0.00186791
8	0.196608	1.98784e-05	0.481673	0.066848	0.549254	0.00181235
9	0.384708	2.47861e-05	0.588319	0.038255	0.646835	0.00134369
10	0.485873	4.51152e-05	0.726053	0.037914	0.6211	0.00129543
11	0.553919	7.37384e-05	0.718725	0.037914	0.709927	0.00153688
12	0.510254	4.52692e-05	0.680019	0.037914	0.695125	0.00134369
13	0.553919	0.000137764	0.724664	0.038255	0.698947	0.00186791
14	0.602386	0.000226339	0.786878	0.038255	0.673947	0.00177229
15	0.73388	0.000203471	0.750239	0.037914	0.88508	0.00186791
16	0.669141	0.000383034	0.76542	0.038255	0.785645	0.00259852
17	0.593743	0.000111945	0.734284	0.037914	0.732807	0.00165507
18	0.543744	0.000156182	0.668796	0.0399408	0.739712	0.00238863
19	0.539312	0.000358759	0.64689	0.0669758	0.746754	0.00478742
20	0.409842	0.000149456	0.468106	0.0681294	0.830977	0.00743855
21	0.440446	9.74872e-05	0.551254	0.0491617	0.741431	0.00298593
22	0.151107	5.5228e-05	0.531363	0.126417	0.41652	0.00238863
23	0.175972	2.47861e-05	0.588319	0.0787881	0.405599	0.00134369
24	0.133458	5.40541e-05	0.649972	0.126417	0.310875	0.00153688
25	0.054534	1.43805e-05	0.537032	0.126417	0.233267	0.00129543
26	0.0199671	7.41991e-06	0.513678	0.162001	0.150591	0.000753756
27	0.0152712	6.51518e-06	0.513678	0.167558	0.131559	0.000590756
28	0.0282341	8.18531e-06	0.513678	0.157648	0.179155	0.00101272
29	0.0199671	8.18531e-06	0.60391	0.183402	0.120393	0.000590756
30	0.0303535	4.64007e-06	0.61011	0.117815	0.146164	0.000349724
31	0.0303535	4.64007e-06	0.713723	0.117815	0.119515	0.000294813
32	0.00542437	3.9468e-06	0.402844	0.162661	0.119515	0.000590756
33	0.0186629	4.64007e-06	0.196096	0.126417	0.39326	0.00228049
34	0.0217907	7.41991e-06	0.196096	0.157648	0.425401	0.00481892
35	0.0384388	7.41991e-06	0.182254	0.126417	0.565038	0.00588807
36	0.0331038	7.41991e-06	0.182254	0.126417	0.540858	0.00553426
37	0.0139883	8.22709e-06	0.196096	0.224487	0.351455	0.00717721
38	0.00467032	1.98784e-05	0.09887	0.463321	0.341195	0.0381766
39	0.00258009	9.56924e-05	0.17992	0.749681	0.190916	0.052613
40	0.00467032	0.000690648	0.182254	0.912546	0.232799	0.148649
41	0.00317641	0.00426288	0.221288	0.87972	0.15766	0.264949
42	0.00269551	0.00938471	0.22675	0.695464	0.146164	0.384364
43	0.00137447	0.00950293	0.232673	0.531533	0.0696811	0.381104
44	0.00237919	0.0457778	0.575411	0.412977	0.0249333	0.25383
45	0.00237919	0.0942295	0.505516	0.286529	0.0271454	0.506938
46	0.00237919	0.132313	0.519045	0.208546	0.0252727	0.587407
47	0.00163797	0.0904724	0.468811	0.217578	0.024732	0.550591
48	0.00237919	0.111016	0.46893	0.265499	0.0352627	0.601663
49	0.00237919	0.0718591	0.551254	0.356015	0.0259879	0.364184
50	0.00237919	0.0585065	0.530337	0.401187	0.0271454	0.343052
51	0.000607843	0.0175958	0.436623	0.298159	0.0133277	0.240249
52	0.000607843	0.0199513	0.322044	0.263272	0.0200391	0.419927
53	0.000134576	0.0107526	0.30527	0.204767	0.0113953	0.329983
54	0.00118304	0.0178233	0.348827	0.403433	0.0311863	0.366011
55	0.00209059	0.00925973	0.182254	0.59747	0.136973	0.502696
56	0.00096371	0.00700453	0.216161	0.49325	0.0508477	0.352046
57	0.00096371	0.0110183	0.182254	0.431768	0.0872645	0.553793
58	0.00237919	0.0358413	0.197372	0.459189	0.150591	0.707774
59	0.00237919	0.0457778	0.197372	0.393836	0.133442	0.770291
60	0.0081598	0.0727934	0.182254	0.551002	0.310875	0.880943
61	0.0203698	0.143411	0.197372	0.551002	0.398011	0.95706
62	0.0653465	0.250877	0.271321	0.620507	0.540858	0.95706
63	0.0790518	0.261379	0.405607	0.662907	0.41652	0.895339
64	0.0946964	0.345977	0.494047	0.59747	0.363205	0.895339
65	0.0716858	0.402752	0.60391	0.49325	0.234519	0.870413
66	0.209008	0.54031	0.750239	0.608649	0.319392	0.858302
67	0.209097	0.577005	0.769671	0.581934	0.310875	0.869976
68	0.281917	0.569112	0.981864	0.672845	0.250457	0.707774
69	0.276089	0.641489	0.889851	0.59747	0.19382	0.664713
70	0.384708	0.865729	0.755406	0.547011	0.200319	0.764977
71	0.122084	0.979976	0.64689	0.208546	0.0448335	0.73851
72	0.056655	0.988202	0.605024	0.126417	0.0199641	0.707774
73	0.0454295	0.973131	0.512062	0.123574	0.0122087	0.637295
74	0.17582	0.865729	0.396457	0.184884	0.0200391	0.587407
75	0.209008	0.864793	0.427636	0.208546	0.0271454	0.637295
76	0.208918	0.864765	0.527807	0.208353	0.0493201	0.777455
77	0.133458	0.883682	0.539131	0.160656	0.0299142	0.7759
78	0.212864	0.896981	0.605872	0.223967	0.0772474	0.816658
79	0.333803	0.707815	0.631896	0.217578	0.135097	0.938752
80	0.309398	0.78029	0.726053	0.223967	0.153004	0.958593
81	0.346282	0.836155	0.750239	0.28661	0.183484	0.954871
82	0.575587	0.849566	0.744443	0.49325	0.33099	0.94113
83	0.814841	0.672818	0.631896	0.590005	0.442986	0.961408
84	0.951618	0.673141	0.737578	0.695464	0.670077	0.938752
85	0.769476	0.692874	0.960679	0.572475	0.673947	0.831041
86	0.862353	0.878791	0.804217	0.815398	0.984318	0.811939
87	0.817845	0.962034	0.97991	0.833854	0.782287	0.94113
88	0.646949	0.980626	0.914882	0.695464	0.633699	0.950973
89	0.720861	0.96678	0.947389	0.700514	0.593025	0.990633
90	0.602666	0.908679	0.960679	0.695464	0.491036	0.904516
91	0.555028	0.900113	0.755406	0.676271	0.328385	0.798344
92	0.7349	0.896981	0.64689	0.87972	0.39326	0.668518
93	0.812356	0.896981	0.737578	0.950778	0.539408	0.768173
94	0.638081	0.620234	0.96731	0.976755	0.538812	0.707774
95	0.555831	0.691487	0.885956	0.864085	0.398365	0.707774
96	0.504721	0.67228	0.889851	0.823222	0.351792	0.693187
97	0.342076	0.785858	0.737578	0.572073	0.177074	0.66273
98	0.347651	0.896981	0.64689	0.487293	0.146164	0.668518
99	0.299893	0.862769	0.631896	0.459189	0.120321	0.607253
100	0.322553	0.7486	0.588146	0.572475	0.119034	0.474552
101	0.434006	0.840043	0.457926	0.60206	0.102092	0.368367
102	0.510254	0.894134	0.402844	0.6476	0.107548	0.352046
103	0.212178	0.832398	0.574093	0.403433	0.0654313	0.52354
104	0.326174	0.810574	0.527807	0.540657	0.0967453	0.453297
105	0.409842	0.789267	0.487756	0.617894	0.106095	0.366011
106	0.455787	0.659832	0.513678	0.769485	0.137846	0.307313
107	0.610472	0.673141	0.513678	0.935381	0.195534	0.317453
108	0.895944	0.6887	0.445515	0.87972	0.3375	0.240249
109	0.833304	0.819695	0.368983	0.712604	0.46501	0.240249
110	0.864579	0.967661	0.402844	0.87972	0.488607	0.419927
111	0.97991	0.986352	0.464807	0.985478	0.467267	0.558209
112	0.757911	0.950537	0.64689	0.864085	0.403776	0.707774
113	0.838447	0.972638	0.708866	0.878881	0.540858	0.844732
114	0.967276	0.990329	0.72517	0.976755	0.658747	0.831041
115	0.842206	0.841967	0.513678	0.999115	0.647382	0.777455
116	0.822793	0.577265	0.402844	0.864085	0.540858	0.860618
117	0.97991	0.569112	0.468811	0.697115	0.481048	0.895339
118	0.990828	0.612713	0.402904	0.695464	0.370783	0.831041
119	0.990828	0.551629	0.356839	0.675991	0.334218	0.814045
120	0.864579	0.724398	0.564709	0.695464	0.440271	0.895339
121	0.833304	0.707815	0.371145	0.649645	0.230286	0.685297
122	0.909481	0.673141	0.355471	0.678091	0.252245	0.696142
123	0.658313	0.644987	0.225093	0.976755	0.493715	0.567196
124	0.624212	0.508298	0.182254	0.976755	0.440271	0.595098
125	0.720975	0.70433	0.315767	0.976755	0.540434	0.613514
126	0.795194	0.707815	0.402844	0.976755	0.552579	0.721506
127	0.783881	0.677976	0.402904	0.976755	0.585095	0.775424
128	0.652934	0.654461	0.481422	0.976755	0.83548	0.877594
129	0.60152	0.535546	0.488271	0.998595	0.934645	0.94113
130	0.539572	0.304537	0.405607	0.87972	0.899828	0.928328
131	0.309398	0.200112	0.315743	0.976755	0.96751	0.928328
132	0.106513	0.207402	0.356839	0.801362	0.552579	0.895339
133	0.0384606	0.115264	0.197372	0.713413	0.538812	0.928328
134	0.0656393	0.0844746	0.197372	0.945085	0.647382	0.877594
135	0.117978	0.0943958	0.196096	0.998595	0.822386	0.895339
136	0.0653465	0.0368808	0.0681468	0.976755	0.984318	0.953243
137	0.0377556	0.0186758	0.0521778	0.976755	0.925992	0.913321
138	0.0199671	0.0134652	0.0467811	0.983899	0.842713	0.928328
139	0.0152712	0.00829386	0.0149793	0.999115	0.87296	0.927882
140	0.0162347	0.00508678	0.00535582	0.952835	0.686311	0.877594
141	0.00783477	0.00276064	0.00231452	0.976755	0.709927	0.877594
142	0.0192356	0.0013849	0.00136642	0.718425	0.461542	0.877594
143	0.0124888	0.000268215	0.000469454	0.612916	0.387995	0.895339
144	0.0281317	0.000491306	0.000687094	0.544554	0.317096	0.895339
145	0.0420014	0.000294466	0.000333467	0.403433	0.171582	0.853395
146	0.015211	0.000340937	0.000437653	0.608649	0.3375	0.877594
147	0.00783477	0.000268215	0.000631727	0.695464	0.493715	0.928328
148	0.00317641	6.54811e-05	0.000295291	0.678091	0.507429	0.942007
149	0.00237919	1.42735e-05	0.000157529	0.576719	0.461542	0.990633
150	0.00417322	8.22709e-06	0.000230296	0.401187	0.398365	0.877594
151	0.00317641	6.40418e-06	0.000157529	0.335449	0.377088	0.863776
152	0.00496738	8.22709e-06	0.000275429	0.376318	0.403128	0.869976
153	0.00680378	1.98784e-05	0.000437653	0.403433	0.461542	0.869976
154	0.0100418	3.16648e-05	0.000869597	0.403433	0.515286	0.814045
155	0.0081598	2.1704e-05	0.000972284	0.403433	0.56308	0.73851
156	0.00512063	3.85558e-05	0.00207448	0.540657	0.764145	0.707774
157	0.00258009	8.18531e-06	0.000687094	0.438394	0.730853	0.632877
158	0.00467032	1.43805e-05	0.00207448	0.420364	0.785645	0.55752
159	0.0139883	4.64567e-05	0.0039551	0.403433	0.673947	0.637295
160	0.0281317	0.000268215	0.0175262	0.459189	0.760815	0.632877
161	0.0331038	0.00112354	0.0252194	0.59747	0.782287	0.770291
162	0.0406485	0.00276064	0.0321274	0.672845	0.796364	0.831041
163	0.095359	0.00673587	0.0345568	0.608649	0.623744	0.895339
164	0.151107	0.0162093	0.0521778	0.647741	0.658747	0.895339
165	0.2604	0.0204984	0.0489775	0.557053	0.491036	0.94113
166	0.174607	0.0220684	0.0489775	0.675991	0.593025	0.950973
167	0.217136	0.0234456	0.0442363	0.608649	0.461573	0.95706
168	0.309398	0.0271883	0.0345568	0.551002	0.334029	0.895339
169	0.493835	0.0381197	0.0345568	0.431716	0.195534	0.870413
170	0.555028	0.060592	0.0495785	0.446762	0.234843	0.895339
171	0.588654	0.0441128	0.0495785	0.393836	0.222734	0.937159
172	0.455787	0.0259172	0.0986524	0.403433	0.453137	0.870413
173	0.434121	0.0143739	0.0886778	0.346919	0.455876	0.781562
174	0.279418	0.0130639	0.135744	0.459189	0.709927	0.668518
175	0.17582	0.00930638	0.182254	0.531533	0.992391	0.506938
176	0.0815086	0.00434692	0.196096	0.581934	0.709927	0.328974
177	0.121995	0.00427017	0.271321	0.49325	0.696464	0.219599
178	0.110633	0.0042175	0.307531	0.515777	0.630986	0.181881
179	0.161905	0.00448196	0.402844	0.437361	0.593025	0.11506
180	0.0479894	0.00448196	0.327165	0.695464	0.41652	0.176238
181	0.0203698	0.00166985	0.271321	0.718425	0.328385	0.125007
182	0.0199671	0.00249488	0.356839	0.80321	0.24926	0.10455
183	0.0404133	0.00371532	0.354736	0.695464	0.355652	0.133915
184	0.0415623	0.00770644	0.488271	0.822949	0.234519	0.10455
185	0.0738087	0.00875585	0.527807	0.695464	0.299494	0.0916523
186	0.100756	0.0172072	0.497717	0.741188	0.370783	0.176238
187	0.280504	0.0366807	0.737578	0.620507	0.39326	0.114238
188	0.449066	0.0368094	0.996488	0.459189	0.372451	0.0459048
189	0.505036	0.0484325	0.873342	0.459189	0.341195	0.0374808
190	0.539572	0.0831555	0.849024	0.540657	0.35198	0.0556859
191	0.73388	0.0941928	0.737578	0.399463	0.453137	0.0420844
192	0.812356	0.0971181	0.739405	0.330841	0.540858	0.0459935
193	0.990828	0.128548	0.680019	0.242693	0.658747	0.0470543
194	0.939205	0.157083	0.718725	0.224487	0.776902	0.0732928
195	0.83001	0.124306	0.750239	0.157648	0.96751	0.0654769
196	0.97991	0.110402	0.726053	0.204767	0.749944	0.0470543
197	0.814841	0.119906	0.631407	0.151646	0.821944	0.0343801
198	0.812356	0.0831555	0.739405	0.126417	0.984318	0.0374808
199	0.828634	0.0971181	0.872097	0.126417	0.90946	0.0747911
200	0.990828	0.121241	0.715723	0.217578	0.709927	0.0486566
201	0.982698	0.19262	0.530337	0.298159	0.553589	0.0432927
202	0.990828	0.279596	0.379772	0.403433	0.355652	0.0283018
203	0.990828	0.406014	0.356839	0.531533	0.3375	0.0475071
204	0.65015	0.381618	0.527807	0.855788	0.232799	0.11506
205	0.553919	0.443163	0.49712	0.983899	0.161455	0.127685
206	0.572391	0.54031	0.432599	0.976755	0.146164	0.133434
207	0.792239	0.560955	0.385252	0.87972	0.209801	0.112901
208	0.669141	0.70433	0.414378	0.964738	0.178258	0.229499
209	0.555028	0.58448	0.468106	0.950778	0.150591	0.189107
210	0.384708	0.589508	0.402844	0.741188	0.0593265	0.137266
211	0.485873	0.606638	0.293026	0.855788	0.0493201	0.0809834
212	0.309398	0.435591	0.216161	0.833854	0.0179843	0.0247375
213	0.510254	0.486914	0.196096	0.976755	0.0271454	0.0229049
214	0.462751	0.496965	0.197372	0.937288	0.0271454	0.0284345
215	0.495565	0.207402	0.14096	0.822949	0.019178	0.00221099
216	0.462751	0.143411	0.160411	0.725253	0.019178	0.00170883
217	0.347651	0.134388	0.189597	0.848663	0.0171779	0.00186791
218	0.132753	0.141102	0.200852	0.952835	0.00509787	0.00263412
219	0.140427	0.221052	0.177744	0.848663	0.00338035	0.00319379
220	0.309398	0.318207	0.0474692	0.952835	0.00225002	0.00134369
221	0.346614	0.486914	0.0474692	0.833854	0.00295654	0.00265656
222	0.409842	0.424987	0.0572188	0.942415	0.00509787	0.00280344
223	0.895155	0.511058	0.0625075	0.712604	0.0493201	0.00488369
224	0.669141	0.508298	0.101724	0.950778	0.0271454	0.00875815
225	0.643985	0.407607	0.0474692	0.896172	0.0133277	0.00186791
226	0.73388	0.747015	0.0467811	0.976755	0.0171779	0.00781005
227	0.923803	0.560955	0.0784695	0.59747	0.129137	0.00837843
228	0.990828	0.455284	0.150076	0.576719	0.150591	0.0110358
229	0.7349	0.489115	0.061758	0.401187	0.171582	0.00419586
230	0.697704	0.398953	0.0663309	0.280786	0.195534	0.00283121
231	0.73388	0.385429	0.0883769	0.298159	0.205549	0.00371415
232	0.669141	0.33613	0.122072	0.217578	0.310875	0.00400379
233	0.681832	0.339039	0.180349	0.223967	0.355652	0.00717721
234	0.434121	0.434669	0.196096	0.950891	0.0236924	0.0186634
235	0.371267	0.325342	0.189597	0.979107	0.0177329	0.00781005
236	0.399938	0.339039	0.224297	0.983899	0.0252727	0.0143143
237	0.476371	0.231976	0.197372	0.878881	0.0271454	0.00556876
238	0.569305	0.385429	0.0843943	0.946171	0.0177329	0.00353321
239	0.608429	0.388816	0.0501777	0.907234	0.0133277	0.00186791
240	0.553919	0.48795	0.0567317	0.998595	0.0122087	0.00359324
241	0.434006	0.36663	0.0114679	0.983899	0.00114226	0.00049823
242	0.482531	0.443163	0.0345568	0.976755	0.00303437	0.00153688
243	0.539312	0.398953	0.0172128	0.976755	0.00225002	0.000590756
244	0.434121	0.506446	0.0302866	0.87972	0.00225002	0.00153688
245	0.7834	0.38523	0.0345568	0.695464	0.0152345	0.00129543
246	0.833304	0.716199	0.0474692	0.960367	0.0271454	0.00875815
247	0.990828	0.896981	0.0367455	0.971943	0.0299142	0.0115069
248	0.824298	0.957231	0.0474692	0.838303	0.10526	0.0237728
249	0.7349	0.972638	0.0474692	0.749681	0.146164	0.0294634
250	0.725425	0.672818	0.0467811	0.999115	0.137846	0.10455
251	0.670753	0.616658	0.0345568	0.999115	0.129137	0.093366
252	0.669141	0.390839	0.0474692	0.848663	0.161455	0.316302
253	0.539572	0.230227	0.0474692	0.815184	0.230286	0.507037
254	0.624212	0.203566	0.0392447	0.676271	0.15766	0.494029
255	0.440446	0.214244	0.0474692	0.87972	0.310875	0.550591
256	0.669141	0.263313	0.0572188	0.695464	0.195534	0.55752
257	0.646949	0.385429	0.0474692	0.864085	0.171582	0.316302
258	0.586241	0.325342	0.0397722	0.864085	0.178258	0.33073
259	0.553919	0.179415	0.0293303	0.695464	0.150591	0.419927
260	0.655435	0.16009	0.0302866	0.576719	0.120393	0.482365
261	0.646949	0.131032	0.0172512	0.544554	0.0862112	0.415138
262	0.623612	0.152621	0.0302866	0.59747	0.135097	0.497206
263	0.604082	0.211634	0.0474692	0.695464	0.195534	0.55752
264	0.702645	0.251264	0.0474692	0.661638	0.154786	0.502696
265	0.7349	0.339039	0.0706772	0.695464	0.184832	0.52144
266	0.923803	0.339039	0.0572188	0.544554	0.103613	0.467574
267	0.839695	0.314301	0.0843943	0.573677	0.153004	0.600926
268	0.926755	0.341349	0.196096	0.403433	0.15766	0.811939
269	0.833304	0.406014	0.314655	0.403433	0.19382	0.877594
270	0.7834	0.506446	0.402844	0.420051	0.219934	0.895339
271	0.822886	0.406014	0.340483	0.403433	0.195534	0.895339
272	0.838447	0.512644	0.396457	0.493975	0.251707	0.877594
273	0.73388	0.543215	0.402844	0.403433	0.19382	0.877594
274	0.73388	0.421046	0.368983	0.333543	0.177074	0.902048
275	0.681832	0.489115	0.436623	0.339257	0.19382	0.929144
276	0.73388	0.341349	0.433687	0.266714	0.219426	0.941018
277	0.908891	0.266582	0.447446	0.335449	0.343257	0.877594
278	0.73388	0.216615	0.488271	0.184884	0.256102	0.781562
279	0.669141	0.1806	0.447446	0.126417	0.19382	0.7759
280	0.661878	0.128715	0.368983	0.11903	0.146164	0.783643
281	0.758839	0.116887	0.385252	0.126417	0.195534	0.734497
282	0.73388	0.110402	0.378042	0.123574	0.178258	0.723429
283	0.638081	0.120165	0.473306	0.0993293	0.18955	0.614376
284	0.73388	0.131032	0.511534	0.126417	0.273836	0.6044
285	0.74915	0.165895	0.513678	0.157648	0.310875	0.66273
286	0.790465	0.0852909	0.455267	0.123574	0.26752	0.553793
287	0.812356	0.128715	0.49712	0.157648	0.328372	0.607253
288	0.725425	0.211634	0.573832	0.167558	0.319392	0.668518
289	0.785194	0.190998	0.378282	0.186449	0.198787	0.877594
290	0.990828	0.163836	0.331606	0.295878	0.311054	0.877594
291	0.990828	0.187645	0.327165	0.330841	0.311054	0.898549
292	0.833304	0.250877	0.413804	0.266714	0.273836	0.890706
293	0.661878	0.345255	0.674181	0.217578	0.3375	0.73851
294	0.487581	0.543215	0.726053	0.219257	0.234519	0.877594
295	0.553919	0.553677	0.786878	0.275365	0.3375	0.831041
296	0.610472	0.54031	0.943441	0.309867	0.579276	0.6044
297	0.948873	0.801697	0.767698	0.937288	0.709927	0.707774
298	0.435283	0.896981	0.754079	0.403433	0.232799	0.924264
299	0.646949	0.198261	0.182254	0.730225	0.540858	0.899913

## Sheet: Suppl fig 5
Temporal_L
0	1	2	3	4	5	6	7	8	9	10	11	12	13	14	15	16	17	18	19	20	21	22	23	24	25	26	27	28	29	30	31	32	33	34	35	36	37	38	39	40	41	42	43	44	45	46	47	48	49
0.00199645	0.00230456	0.00261421	0.00299209	0.0033207	0.00360609	0.00343186	0.00329636	0.00335269	0.00320273	0.00316639	0.0033403	0.00332927	0.00331625	0.00330179	0.00337639	0.0034473	0.00358862	0.00366215	0.00374578	0.00384375	0.00383002	0.00381461	0.00375708	0.00370019	0.00364604	0.0036221	0.00362723	0.00355107	0.00352145	0.00343312	0.00360877	0.00360312	0.00360223	0.00367902	0.00400437	0.00389396	0.00391623	0.00378956	0.00389733	0.0039636	0.00402798	0.00401428	0.00426243	0.0041507	0.00419689	0.00389258	0.00391644	0.00389001	0.0039587
0.00223611	0.0025657	0.00288556	0.00336409	0.00374259	0.00404239	0.00395797	0.00388177	0.0038334	0.00386293	0.00395751	0.0039456	0.00393811	0.00385756	0.00373356	0.00373784	0.00381833	0.00379318	0.00391676	0.00394874	0.00393258	0.00394532	0.0038433	0.0037597	0.00388679	0.00382933	0.00378438	0.00365248	0.00364605	0.003437	0.00325936	0.00320453	0.00303099	0.00303655	0.00311563	0.00300953	0.00306792	0.00302371	0.00304307	0.00309287	0.00305938	0.00327778	0.00324238	0.00321217	0.00319891	0.0031894	0.00316092	0.00316655	0.00317924	0.00318255
0.00182279	0.00215421	0.00264608	0.00283211	0.00305172	0.00337529	0.00299104	0.00315133	0.00301907	0.00314917	0.00337764	0.00331963	0.00335573	0.00312319	0.00323403	0.00344942	0.0034805	0.00340175	0.00348861	0.00348614	0.00355908	0.00341333	0.00354224	0.00346673	0.00345437	0.00340425	0.00323729	0.00309716	0.0030585	0.00300894	0.00305429	0.00281214	0.00294534	0.00290461	0.0028214	0.00296113	0.00295716	0.00302389	0.00294188	0.00296317	0.00280728	0.00282989	0.00294358	0.00297541	0.00293356	0.00292295	0.0026238	0.0025979	0.00254842	0.00278641
0.00282497	0.00310964	0.00333154	0.00340535	0.00340535	0.00365136	0.00274901	0.00270965	0.00222992	0.00240582	0.00255343	0.00182522	0.00168376	0.00190469	0.00212611	0.00249513	0.00229189	0.00212634	0.00209994	0.00227866	0.00234388	0.00215694	0.00223219	0.00241093	0.00253886	0.00250243	0.00222964	0.00198012	0.00203029	0.00245615	0.00260854	0.00259662	0.00257286	0.00298793	0.00291714	0.00260108	0.00233651	0.00311348	0.00316365	0.00331667	0.00387039	0.00429181	0.00441409	0.00500914	0.00524361	0.00514641	0.00525553	0.00540603	0.00509248	0.00507241
0.00273073	0.00306595	0.00327936	0.00370982	0.00406132	0.00420241	0.00381819	0.00375469	0.00374658	0.00354545	0.00354184	0.0034269	0.00328521	0.00331577	0.003166	0.00292919	0.00295748	0.00270782	0.00260864	0.00264714	0.00273708	0.00264759	0.00273825	0.00289366	0.00291581	0.00304815	0.00324608	0.00338634	0.00360067	0.00379449	0.00372446	0.00359016	0.00380238	0.00393331	0.00387872	0.00379115	0.00361843	0.00353673	0.00360508	0.00348661	0.00351056	0.00339029	0.00330927	0.0031343	0.00286544	0.00295218	0.00299818	0.00297733	0.00295711	0.00281273
0.0019975	0.00213493	0.00231549	0.00270785	0.00279647	0.00287012	0.00286764	0.00270617	0.00276459	0.00281339	0.00258762	0.00251381	0.00302925	0.00301327	0.00284875	0.00284875	0.00309715	0.00306925	0.0032626	0.00336141	0.00318774	0.00315548	0.0030093	0.00254801	0.00259363	0.0026068	0.00287687	0.00272488	0.00282386	0.0025936	0.00253048	0.00273946	0.00283296	0.00283384	0.00293204	0.00294765	0.00297906	0.00294797	0.00299125	0.00285054	0.00306945	0.00295452	0.00295297	0.00291846	0.00322778	0.00329782	0.00340257	0.00337275	0.00338954	0.00344037
0.00262199	0.00310337	0.00335821	0.0037522	0.00426467	0.00476806	0.00464516	0.00429428	0.00440909	0.00399812	0.0039149	0.00393857	0.00430967	0.00417821	0.00403509	0.00370096	0.00348301	0.00361249	0.00365327	0.00310958	0.00312932	0.0030727	0.00285341	0.00235627	0.00232666	0.00212761	0.0021559	0.00203333	0.0022717	0.00240924	0.00263972	0.00303187	0.00303533	0.00341664	0.00337012	0.00387924	0.00411564	0.00429121	0.00437133	0.00429667	0.00440342	0.00432464	0.00409219	0.00411951	0.00400338	0.00406636	0.00372404	0.00389929	0.00397821	0.00393892
0.00195966	0.00207488	0.00227394	0.00257001	0.00274122	0.00293927	0.0028221	0.00263507	0.00271817	0.00270954	0.00275107	0.00283285	0.00308151	0.00311248	0.00314436	0.00310541	0.00335197	0.00351701	0.00378827	0.00381796	0.00374772	0.00367889	0.00360733	0.00357604	0.00368555	0.00359566	0.00392299	0.00375184	0.00349408	0.0034629	0.00334692	0.00343324	0.00349498	0.00350619	0.00342808	0.00333176	0.00353329	0.00343485	0.0033625	0.00354518	0.00346963	0.00367025	0.00368231	0.00370499	0.00368843	0.00397845	0.00415648	0.00436786	0.00438896	0.00454582
0.00165092	0.00195472	0.00234441	0.00285374	0.00307992	0.00342872	0.00333729	0.00321987	0.00315654	0.00313834	0.00331075	0.00317648	0.003086	0.00299197	0.00279586	0.0027421	0.00263142	0.00252096	0.0027107	0.00259011	0.00286912	0.00284469	0.0030086	0.00306437	0.00306473	0.00316706	0.00344556	0.00358107	0.00363365	0.00369266	0.00376281	0.00359898	0.00339639	0.00347862	0.00351532	0.00347024	0.0032827	0.00290222	0.00280251	0.00268569	0.00244285	0.002579	0.00276342	0.00279409	0.00273287	0.00273645	0.00270196	0.00278503	0.00288713	0.00294365
0.00201084	0.00234711	0.00264267	0.0029724	0.00331404	0.00352321	0.00346345	0.00350691	0.00345699	0.00336218	0.00337791	0.00331752	0.0031887	0.00317794	0.00311607	0.00308835	0.00321092	0.00317959	0.00315229	0.00311774	0.00310876	0.00312651	0.00308759	0.00318424	0.00321511	0.00323977	0.00320525	0.00326487	0.00335745	0.00329947	0.00331322	0.00331445	0.00320989	0.00327381	0.00329747	0.00327725	0.00326902	0.00322262	0.00313589	0.00310395	0.00313597	0.00307405	0.00310187	0.00310932	0.00313178	0.00312712	0.00330573	0.00332673	0.00339416	0.00334318
0.00203	0.00222063	0.00262766	0.00283375	0.00305015	0.0035374	0.0037538	0.0035168	0.00346527	0.00355286	0.0035374	0.00336223	0.00357347	0.00354771	0.00353225	0.00360954	0.00319956	0.00325109	0.00305015	0.00349839	0.00345202	0.00341596	0.00370449	0.00354476	0.00347042	0.00348883	0.00333426	0.00362278	0.00346822	0.00346822	0.00284479	0.00307664	0.00316423	0.00324299	0.0034189	0.0035087	0.00354476	0.003519	0.00338504	0.00309136	0.00349839	0.00339535	0.00318926	0.0029471	0.00270862	0.00262104	0.00245175	0.00235385	0.00237961	0.00258055
Temporal_R
0	1	2	3	4	5	6	7	8	9	10	11	12	13	14	15	16	17	18	19	20	21	22	23	24	25	26	27	28	29	30	31	32	33	34	35	36	37	38	39	40	41	42	43	44	45	46	47	48	49
0.00194148	0.00261874	0.0028445	0.00318313	0.00318313	0.00354434	0.00318313	0.00354434	0.00377009	0.00354434	0.0031154	0.00255102	0.00187376	0.00209951	0.00176088	0.00243814	0.0027542	0.00297995	0.00295738	0.00273162	0.00273162	0.00316055	0.00361206	0.00416032	0.00370881	0.00393457	0.00382169	0.00314443	0.00314443	0.00314443	0.00416032	0.00517621	0.00495046	0.0042732	0.00372494	0.00428932	0.00419902	0.00363464	0.00453765	0.0043119	0.00397327	0.00295738	0.00261874	0.00228011	0.00285095	0.00355079	0.00312185	0.0029864	0.00312185	0.00357336
0.0016035	0.00188801	0.00218515	0.00270133	0.00306099	0.00326065	0.00300947	0.00303536	0.00330757	0.00312615	0.00316075	0.00317489	0.00336289	0.00324405	0.00294702	0.00285716	0.00283268	0.00281253	0.00298714	0.00287987	0.00277934	0.00296798	0.00289239	0.00269979	0.00286039	0.00317933	0.00322653	0.00359925	0.00362149	0.00341944	0.00355068	0.00367559	0.00354144	0.00346216	0.0035836	0.00353213	0.00310635	0.00310746	0.00287	0.00290058	0.00303807	0.00302526	0.00322616	0.0032766	0.00326961	0.00320991	0.00316896	0.00331512	0.00338785	0.00355129
0.00306652	0.00337204	0.00365399	0.00383526	0.00412105	0.00427141	0.00344528	0.00320721	0.00288211	0.00291508	0.00290929	0.00300353	0.00330237	0.00323709	0.00316315	0.00309294	0.00294258	0.0027873	0.00283977	0.0031515	0.00302926	0.00277557	0.00256631	0.00212325	0.00208451	0.00239744	0.00245891	0.0025213	0.00258888	0.0029278	0.0024787	0.0024764	0.00250643	0.00245998	0.00255466	0.00255901	0.0023082	0.00214826	0.0023182	0.00222905	0.0020112	0.00205897	0.0020464	0.00200396	0.0026054	0.00279195	0.00286717	0.00280385	0.0028249	0.00275821
0.00229801	0.00279705	0.00308596	0.00338955	0.00380988	0.00409068	0.00442997	0.00444409	0.00452335	0.00449969	0.00425961	0.00432744	0.00415802	0.00412896	0.00412836	0.00378895	0.00376531	0.00304216	0.00303299	0.00307111	0.00295151	0.00293855	0.00315198	0.00324937	0.00341737	0.00361788	0.00385985	0.00407605	0.00428306	0.0042166	0.004243	0.00438118	0.00455112	0.00422958	0.00396415	0.00382086	0.0038097	0.00366461	0.00328824	0.00299631	0.00304431	0.00320788	0.00300505	0.00280279	0.00272113	0.00299167	0.00285726	0.00306849	0.00311795	0.00323288
0.002646	0.00305007	0.00323608	0.00371411	0.00376323	0.0041018	0.00378043	0.00362814	0.00317208	0.00274522	0.00259184	0.00273417	0.00241608	0.0025977	0.00240624	0.00247435	0.00226228	0.00220634	0.00241021	0.00251051	0.00264029	0.00275887	0.00253876	0.00265475	0.00243368	0.00225887	0.00252401	0.00265296	0.00271848	0.00263633	0.00253889	0.00264793	0.00255663	0.00270443	0.00293519	0.0028555	0.0031912	0.0032028	0.0031493	0.00301979	0.00317317	0.00314492	0.00305704	0.0030509	0.00307409	0.00279898	0.00305143	0.00293558	0.00286093	0.00306344
0.00184165	0.00219039	0.00253627	0.00290481	0.00346775	0.00385863	0.00371622	0.00359629	0.0038398	0.00402785	0.00415546	0.00415312	0.00395637	0.00379542	0.00379854	0.00378838	0.00380009	0.00389127	0.00401868	0.00381271	0.00375023	0.00386314	0.00377354	0.0039768	0.0041589	0.00404863	0.00382078	0.00361698	0.00349625	0.00339175	0.00334027	0.00352784	0.0033796	0.00356851	0.00351705	0.00363927	0.00362544	0.00351619	0.00364658	0.00372646	0.00376773	0.0038756	0.00357296	0.00362272	0.00366095	0.00364137	0.00343236	0.00357987	0.00391615	0.00401215
0.00214842	0.00236765	0.00236765	0.00258688	0.00375609	0.00580221	0.00562683	0.00562683	0.00591913	0.0059922	0.0059922	0.0051153	0.00577298	0.00594836	0.00572913	0.00455992	0.0025138	0.0025138	0.0025138	0.00265995	0.00149074	0.00149074	0.00149074	0.00105229	0.00105229	0.00122767	0.00122767	0.00239688	0.00268918	0.00356609	0.00312764	0.00312764	0.00400455	0.00400455	0.00356609	0.00339071	0.00321533	0.00409224	0.00292303	0.00284995	0.00197304	0.00197304	0.00197304	0.00109613	0.00197304	0.00284995	0.00284995	0.00284995	0.00306918	0.00350763
Frontal_L
0	1	2	3	4	5	6	7	8	9	10	11	12	13	14	15	16	17	18	19	20	21	22	23	24	25	26	27	28	29	30	31	32	33	34	35	36	37	38	39	40	41	42	43	44	45	46	47	48	49
0.00247609	0.00288904	0.00320599	0.00357671	0.00385532	0.00415238	0.00395094	0.00382604	0.0035351	0.00336571	0.00297213	0.00292595	0.00294074	0.00292987	0.00281282	0.00316068	0.00309328	0.00326753	0.00331091	0.00323962	0.0033388	0.00341084	0.0038393	0.00396393	0.00414717	0.00413013	0.00370747	0.00377462	0.00354605	0.00379579	0.00392373	0.00400941	0.00400866	0.00345992	0.00349247	0.00386301	0.00401369	0.00431513	0.00444029	0.00480158	0.00461666	0.00457709	0.00464838	0.00438158	0.00443378	0.00429544	0.00397338	0.00395257	0.00371554	0.00348262
0.00228056	0.0026154	0.002724	0.00344799	0.00436202	0.00466972	0.00492311	0.00489596	0.00371043	0.00371561	0.00364321	0.0038423	0.00375181	0.0040957	0.0041319	0.00382938	0.00413319	0.00425989	0.00455466	0.00466325	0.00504723	0.00473953	0.0047085	0.00457276	0.00412026	0.00354107	0.00292956	0.00288431	0.00250422	0.00258955	0.00268005	0.0026167	0.00272529	0.00279252	0.00300067	0.00321786	0.00352556	0.0037699	0.00329414	0.00337171	0.00328121	0.00349453	0.00330448	0.00348548	0.00375698	0.00379318	0.00388367	0.00358115	0.0038255	0.00400649
0.00188586	0.00215917	0.00223003	0.00263392	0.00333239	0.00404098	0.00413309	0.00450763	0.00438009	0.00395494	0.0036219	0.00378892	0.00376362	0.00377779	0.00379905	0.00363202	0.00344475	0.00369681	0.00347411	0.00331822	0.00363708	0.00363708	0.00337794	0.00337794	0.00329291	0.00286776	0.00247803	0.00257319	0.00267543	0.0025084	0.0022604	0.00204782	0.00235656	0.00227153	0.0023677	0.00253472	0.00270175	0.00266632	0.00254586	0.00190813	0.00186258	0.00224218	0.00234846	0.00217132	0.00217132	0.00195874	0.00234846	0.00239402	0.00234846	0.00191319
0.00358242	0.00406296	0.00472618	0.00490092	0.00544659	0.00567375	0.0046126	0.00474365	0.00438282	0.00378258	0.00352046	0.00347678	0.00308361	0.00259513	0.0026825	0.00213683	0.00181998	0.00215971	0.00247668	0.00216377	0.00241712	0.00250652	0.00223831	0.00251058	0.00295759	0.00315834	0.00323497	0.00296677	0.00262704	0.00231006	0.00275708	0.00252463	0.00301634	0.00346336	0.00323579	0.00292694	0.00277496	0.00269833	0.00283243	0.00283243	0.00345825	0.00333308	0.00371449	0.00380796	0.00461258	0.00465728	0.00488079	0.00474669	0.00474669	0.00479139
0.00158911	0.00201539	0.00236826	0.00268079	0.0029197	0.00315477	0.00322368	0.0033016	0.00342321	0.0034378	0.00339784	0.0032436	0.00308283	0.00309956	0.0032098	0.00333012	0.00331477	0.00310407	0.00325527	0.00343755	0.00337486	0.0034731	0.0035844	0.00367952	0.00363142	0.00349266	0.00345837	0.00346145	0.00346968	0.0033653	0.00315236	0.00327693	0.00322535	0.00319789	0.00308087	0.0030847	0.00318835	0.00304743	0.00311837	0.00334524	0.00345237	0.00357278	0.0034877	0.0036104	0.00358441	0.00359967	0.00361212	0.00336829	0.00349962	0.00371428
0.00161734	0.00215646	0.00215646	0.00323468	0.00350424	0.00458247	0.00404336	0.00404336	0.00404336	0.00404336	0.00458247	0.00458247	0.00485203	0.00485203	0.00404336	0.0037738	0.00296513	0.00296513	0.00404336	0.00404336	0.00458247	0.00512158	0.00539114	0.00458247	0.00458247	0.00431291	0.00512158	0.00485203	0.00539114	0.00458247	0.00404336	0.00350424	0.00242601	0.00215646	0.00296513	0.00296513	0.00296513	0.00323468	0.0037738	0.00323468	0.0037738	0.0037738	0.00485203	0.00485203	0.0056607	0.00485203	0.00530129	0.00557085	0.00610996	0.00557085
0.00204	0.00225828	0.00251399	0.00265547	0.00284901	0.00305287	0.00243644	0.0024265	0.00242225	0.00273983	0.00268781	0.00251426	0.00242041	0.00275035	0.00273039	0.00273875	0.00290628	0.00312116	0.00349049	0.0037828	0.0033472	0.00347831	0.00372176	0.00409808	0.00370301	0.00371452	0.00405314	0.00406136	0.00431611	0.00405717	0.00396428	0.00418637	0.00398501	0.0039353	0.00369194	0.00388954	0.004506	0.00424795	0.00413253	0.0037826	0.00377733	0.00372205	0.00378303	0.0038137	0.00386826	0.00409997	0.00397636	0.00348909	0.00346105	0.00346882
0.0015014	0.00214486	0.00235935	0.00235935	0.00235935	0.00278832	0.00257383	0.00257383	0.00278832	0.00203762	0.00171589	0.00193037	0.00128692	0.00107243	0.00107243	0.00107243	0.000643458	0.000643458	0.000857944	0.000643458	0.000750701	0.000750701	0.000857944	0.00107243	0.00160864	0.00160864	0.00160864	0.00160864	0.00193037	0.00171589	0.0022521	0.00257383	0.00386075	0.00353902	0.00428972	0.00407523	0.00471869	0.00471869	0.00493318	0.00461145	0.00536215	0.00504042	0.00439696	0.00332453	0.00332453	0.00235935	0.0030028	0.00235935	0.00235935	0.00246659
0.00186148	0.00226598	0.00258907	0.00292188	0.00320789	0.00342639	0.00319595	0.00321792	0.00315467	0.00324763	0.00333251	0.00324088	0.00304091	0.00301844	0.00299915	0.00303094	0.00303855	0.00306344	0.00309115	0.00318339	0.00310176	0.00310429	0.00312823	0.00310914	0.00296812	0.00292029	0.00296109	0.00287065	0.00286765	0.00270295	0.00282716	0.00281579	0.00261015	0.00268267	0.00275455	0.00288675	0.00278904	0.00272006	0.00294111	0.00296578	0.00309741	0.00293705	0.00298293	0.00321137	0.00315616	0.003158	0.00322807	0.00328314	0.00327506	0.00316415
0.00195301	0.00225468	0.00258575	0.00283745	0.003153	0.0033894	0.00327609	0.00322568	0.00317266	0.003176	0.00314896	0.00313023	0.00310434	0.00303765	0.00308674	0.00303001	0.00313067	0.00311996	0.00314503	0.00320423	0.00303363	0.00300693	0.00304088	0.00304526	0.00309033	0.00306028	0.00306003	0.00307829	0.00312294	0.00312504	0.00315723	0.00329005	0.00329516	0.00340115	0.00351572	0.00351184	0.00347715	0.0034124	0.003347	0.00323976	0.0032144	0.00317158	0.00314537	0.00321229	0.0030835	0.00298911	0.00302168	0.00308527	0.0032063	0.00316313
Frontal_R
0	1	2	3	4	5	6	7	8	9	10	11	12	13	14	15	16	17	18	19	20	21	22	23	24	25	26	27	28	29	30	31	32	33	34	35	36	37	38	39	40	41	42	43	44	45	46	47	48	49
0.00193517	0.00193517	0.00220274	0.00239387	0.00247414	0.00294241	0.00227346	0.002025	0.00208138	0.00182336	0.0018138	0.00254964	0.00254964	0.00268343	0.00275988	0.0028134	0.0025592	0.00242541	0.00242541	0.00267961	0.00254582	0.00241203	0.00191032	0.00251237	0.00226868	0.0020011	0.00192465	0.0022123	0.00254677	0.00321572	0.0028048	0.0028048	0.0028478	0.00279428	0.00276084	0.00280384	0.00280384	0.00288029	0.00294719	0.00271305	0.00220179	0.00230213	0.00249326	0.0025267	0.0022123	0.00174404	0.00167714	0.00181093	0.00181093	0.00137612
0.00417699	0.00550625	0.00616845	0.00635834	0.00661397	0.00679656	0.00558972	0.00546799	0.00507359	0.00433593	0.00381859	0.00394031	0.00283746	0.00236516	0.0022483	0.00229213	0.00251854	0.00295676	0.00288704	0.00327048	0.00338734	0.00332769	0.00306407	0.00298373	0.00290339	0.00308598	0.00333762	0.00330442	0.00347971	0.00336684	0.00276429	0.00282689	0.00304932	0.00282603	0.00286587	0.00297543	0.00279284	0.00224174	0.00192854	0.00131503	0.00135155	0.00146111	0.00154458	0.00160699	0.00166959	0.00203146	0.0019219	0.00250951	0.00250951	0.0030938
0.00191132	0.00191132	0.00191132	0.00286698	0.0031059	0.0031059	0.00334481	0.00422084	0.00422084	0.00445975	0.00398192	0.00445975	0.00445975	0.00445975	0.00350409	0.00326518	0.00350409	0.00326518	0.00167241	0.00119458	0.000955661	0.000955661	0.000955661	0.000955661	0.000955661	0.00143349	0.00191132	0.00215024	0.00191132	0.00238915	0.00286698	0.00350409	0.00350409	0.00350409	0.00350409	0.00374301	0.00374301	0.00350409	0.00350409	0.00366337	0.00318554	0.00318554	0.00302626	0.00350409	0.00350409	0.00350409	0.00326518	0.00278734	0.00254843	0.00230951
0.00219193	0.00244576	0.00292985	0.00328032	0.00376025	0.00402902	0.00349831	0.00373124	0.00375919	0.00364208	0.00374255	0.00330143	0.00336222	0.00315393	0.0034709	0.00342995	0.00372559	0.00379278	0.00366139	0.00364688	0.00397004	0.00386477	0.00427688	0.00427538	0.00456953	0.00422014	0.00401857	0.00375236	0.00389975	0.00379374	0.00427453	0.00419326	0.00414538	0.004444	0.00453402	0.00437766	0.00434183	0.00429064	0.00425299	0.00426835	0.00455119	0.00413162	0.00416969	0.00425715	0.00410186	0.0041795	0.00430791	0.00442097	0.00456623	0.004779
0.00213391	0.00270867	0.00288954	0.00294179	0.0035688	0.00406317	0.00377177	0.00418107	0.00402431	0.00369976	0.00397945	0.00437133	0.00400558	0.00395333	0.00395333	0.00354403	0.00331091	0.00295989	0.0031689	0.0031689	0.00311664	0.00308514	0.00322883	0.0032734	0.00358891	0.00374566	0.00381533	0.00408196	0.00404713	0.0034985	0.00367615	0.00369459	0.00369258	0.00336617	0.0038561	0.00404973	0.00389298	0.00376773	0.00344885	0.00313534	0.00327441	0.00288775	0.00308702	0.00284955	0.00269802	0.00226803	0.00182129	0.0021225	0.00217214	0.0022694
Limbic_L
0	1	2	3	4	5	6	7	8	9	10	11	12	13	14	15	16	17	18	19	20	21	22	23	24	25	26	27	28	29	30	31	32	33	34	35	36	37	38	39	40	41	42	43	44	45	46	47	48	49
0.00232134	0.00264011	0.00280614	0.00301534	0.00309005	0.00323948	0.00319299	0.00294183	0.00273475	0.00271577	0.00242262	0.00230307	0.00218353	0.00229643	0.00222836	0.00235288	0.00281349	0.00282014	0.00290028	0.0028462	0.0030388	0.00332961	0.00328931	0.00339556	0.00345654	0.00372385	0.00391976	0.0039589	0.00406682	0.00433865	0.00466407	0.00449426	0.00457275	0.00438725	0.0046842	0.0045701	0.00473613	0.00473899	0.00408982	0.00419589	0.00405688	0.00405688	0.0038996	0.00374946	0.00391836	0.00358156	0.00371248	0.0034568	0.00326632	0.00338043
0.00213498	0.00266519	0.00275774	0.00326195	0.00353258	0.00388604	0.00352397	0.00397347	0.00380024	0.00404879	0.00420615	0.00408515	0.00402303	0.0044783	0.004559	0.00447502	0.0044281	0.00453255	0.0041429	0.00414954	0.00386503	0.00369143	0.00374458	0.00344125	0.00339492	0.00352752	0.00358306	0.00349311	0.00341951	0.00338961	0.00340058	0.00376372	0.00367196	0.00341057	0.00362176	0.00341293	0.00316618	0.00335614	0.00335619	0.00353821	0.00381899	0.00393445	0.00352438	0.00368991	0.00401324	0.00388829	0.00389601	0.00364275	0.00346999	0.00342876
0	0	0	0	0	0	0	0	0	0	0	0	0.00121172	0.00121172	0.00242344	0.00242344	0.00242344	0.00242344	0.00242344	0.00242344	0.00363515	0.00484687	0.00727031	0.00605859	0.00727031	0.00605859	0.00605859	0.00605859	0.00605859	0.00605859	0.00605859	0.00605859	0.00484687	0.00363515	0.00484687	0.00363515	0.00363515	0.00363515	0.00363515	0.00363515	0.00363515	0.00363515	0.00242344	0.00242344	0.00121172	0.00121172	0.00121172	0.00121172	0.00242344	0.00242344
0.00258281	0.00315337	0.00436581	0.00479374	0.0053643	0.00579222	0.00535241	0.00506713	0.00422148	0.00427378	0.00425544	0.00418055	0.00425187	0.00310056	0.00267264	0.00231604	0.00170764	0.00177675	0.00324623	0.00319773	0.00334323	0.00373294	0.00367838	0.00422398	0.0045981	0.00519567	0.00521021	0.00499198	0.00470463	0.00319877	0.00319877	0.00351643	0.0035632	0.00365049	0.00305033	0.00277753	0.00217997	0.00208904	0.00259099	0.00306384	0.00359905	0.00383184	0.00345598	0.00330685	0.0041282	0.00387774	0.00407779	0.00417479	0.00412023	0.00396798
0.00271734	0.002954	0.00323166	0.00368154	0.00368154	0.00402157	0.00353611	0.00357065	0.00356036	0.00337736	0.00319356	0.00350021	0.00358142	0.00342341	0.00316519	0.00350487	0.0034009	0.0033676	0.00320279	0.0030988	0.00283825	0.00281271	0.00261114	0.00276335	0.00284077	0.00298547	0.00312077	0.0031796	0.00324236	0.00324041	0.00322977	0.00328784	0.00366248	0.00361022	0.00340544	0.00351767	0.00361221	0.00346294	0.00358083	0.00366226	0.00374918	0.0037284	0.00380873	0.00355008	0.00357753	0.00368236	0.00363914	0.0034728	0.00338665	0.00312338
0.00221499	0.00231416	0.00257547	0.00289187	0.00315265	0.00337793	0.0031544	0.0033914	0.0032366	0.00369625	0.00367544	0.00359848	0.00383408	0.00357277	0.00366827	0.00384877	0.00390317	0.00409731	0.00392835	0.00409853	0.00402263	0.00394234	0.00373228	0.00394654	0.00431507	0.00433465	0.00404449	0.00412337	0.00396351	0.00359009	0.00344981	0.0033837	0.00332686	0.00364326	0.00333473	0.00356123	0.00370762	0.00398624	0.00376482	0.00359044	0.00399062	0.00398957	0.00390019	0.00390806	0.00400426	0.00399884	0.00375642	0.00342463	0.00304386	0.00311295
0.0017643	0.00197601	0.00239945	0.00374031	0.0042696	0.00462246	0.00356388	0.00384617	0.0042696	0.00462246	0.00448132	0.00462246	0.00483418	0.00483418	0.00391674	0.0040226	0.00388146	0.00388146	0.00366974	0.00345802	0.00289345	0.00289345	0.00254059	0.00232887	0.00190544	0.00162315	0.00141144	0.00119972	0.00134087	0.00169373	0.00190544	0.00190544	0.00204659	0.00289345	0.00268173	0.00282288	0.00324631	0.00296402	0.00359917	0.00345802	0.0035286	0.00310516	0.00310516	0.00331688	0.00261116	0.00303459	0.00328159	0.00328159	0.00314045	0.00292873
0.00207255	0.00222607	0.00237959	0.0025587	0.00269687	0.00287598	0.00245123	0.00257917	0.00275828	0.00242565	0.00247682	0.00240006	0.00274293	0.00293227	0.00289133	0.0030602	0.00313697	0.00335701	0.00323931	0.00336725	0.0034696	0.00322396	0.00301927	0.00298344	0.00295786	0.00297321	0.00276851	0.00292203	0.00264058	0.00247682	0.00216978	0.00237447	0.00238983	0.00221072	0.00210837	0.00248194	0.00268663	0.0029425	0.00296809	0.00315743	0.00364359	0.00387387	0.00364359	0.00436002	0.00482059	0.00470289	0.00442143	0.00452378	0.00518904	0.00555749
0.00219916	0.00254333	0.00320621	0.00351645	0.00361339	0.00380971	0.00366741	0.00368611	0.00371398	0.00383516	0.00352181	0.00356561	0.00345412	0.00326196	0.00338245	0.00354588	0.00372765	0.00374878	0.00391497	0.00398162	0.00380227	0.00368178	0.00331822	0.00326975	0.00297838	0.00300193	0.00308572	0.00290567	0.00311896	0.00292922	0.00269897	0.00259959	0.00262383	0.00263595	0.00288923	0.00280682	0.00273065	0.00258453	0.0028385	0.00268581	0.00326386	0.00344668	0.00331822	0.00360837	0.00374168	0.00392467	0.00403373	0.00419543	0.00436336	0.00405191
0.00208296	0.00235578	0.00296378	0.0030885	0.00319243	0.00339596	0.00306771	0.0029313	0.00296248	0.00279879	0.00253463	0.00267407	0.00277497	0.0023731	0.00244326	0.00276718	0.00293953	0.00335872	0.00350726	0.00363197	0.00365579	0.00391042	0.00370343	0.00357654	0.00401695	0.00410097	0.00407931	0.00394593	0.00371209	0.0037424	0.00336219	0.00369693	0.00373677	0.00355186	0.00395503	0.00357524	0.00352371	0.00337951	0.00342195	0.0032431	0.00348864	0.00362505	0.00319936	0.0033847	0.00352458	0.00301748	0.00310842	0.00317554	0.00315086	0.00299929
0.00174896	0.00205051	0.00274406	0.00334715	0.00382962	0.00382962	0.00364869	0.00382962	0.0040407	0.00392008	0.00388993	0.00425178	0.00395024	0.00325669	0.00319638	0.00301545	0.00313607	0.00373916	0.00355823	0.00322653	0.00313607	0.0029853	0.00226159	0.00274406	0.0033773	0.00340746	0.00407086	0.00416132	0.00416132	0.00440256	0.00488503	0.00509611	0.00509611	0.00563889	0.00545796	0.00491518	0.00443271	0.00358838	0.00349792	0.00313607	0.00253298	0.00259329	0.00289483	0.00349792	0.00343761	0.003709	0.00428194	0.00467395	0.00467395	0.00455333
Limbic_R
0	1	2	3	4	5	6	7	8	9	10	11	12	13	14	15	16	17	18	19	20	21	22	23	24	25	26	27	28	29	30	31	32	33	34	35	36	37	38	39	40	41	42	43	44	45	46	47	48	49
0.0034168	0.00396348	0.00396348	0.00542132	0.00633246	0.00633246	0.0056491	0.00587689	0.00587689	0.00587689	0.00587689	0.00542132	0.00487463	0.00487463	0.00387237	0.00296122	0.00432794	0.00478351	0.00455573	0.0050113	0.0050113	0.00410015	0.00364458	0.00410015	0.00470758	0.00531501	0.00546687	0.00485944	0.00455573	0.0050113	0.00410015	0.00410015	0.0050113	0.0050113	0.00455573	0.0050113	0.0039483	0.00410015	0.00334087	0.00296122	0.00303715	0.0039483	0.0042672	0.0042672	0.0042672	0.00472277	0.00487463	0.00510241	0.0047987	0.0047987
0.0034772	0.00521581	0.00521581	0.00521581	0.00521581	0.00695441	0.00695441	0.00695441	0.00695441	0.00782371	0.00782371	0.00608511	0.00521581	0.00521581	0.00695441	0.00695441	0.00521581	0.0034772	0.0034772	0.0034772	0.0026079	0.0026079	0.0026079	0.0017386	0.0034772	0.0017386	0.0017386	0.0017386	0.0017386	0.0017386	0.0017386	0.0017386	0.0017386	0.0017386	0.0017386	0	0.0017386	0.0017386	0.0017386	0.0017386	0.0017386	0.00521581	0.00521581	0.00695441	0.00695441	0.00695441	0.00695441	0.00521581	0.00521581	0.00521581
0.00115523	0.00115523	0.00156295	0.00169886	0.0022425	0.0022425	0.00203863	0.00190273	0.00203863	0.00203863	0.00258227	0.00231045	0.00231045	0.00190273	0.00176682	0.00122318	0.00122318	0.00142704	0.00142704	0.00129114	0.00129114	0.000475681	0.00135909	0.00217454	0.00271818	0.00326182	0.00326182	0.00346568	0.00312591	0.00326182	0.00380545	0.00421318	0.00421318	0.00353363	0.00285409	0.00244636	0.00203863	0.00278613	0.00299	0.00380545	0.00380545	0.00339772	0.00319386	0.00332977	0.00319386	0.00319386	0.00360159	0.0037375	0.00312591	0.00339772
0.0032354	0.00375126	0.00416829	0.00436678	0.00465721	0.00480187	0.00373662	0.0040287	0.00363643	0.00367057	0.00375354	0.00360638	0.00368793	0.00351032	0.00354652	0.00336895	0.00350875	0.00359928	0.00335971	0.00341577	0.00345438	0.00341139	0.00327698	0.00288193	0.0030902	0.00295626	0.00297377	0.00282138	0.00280267	0.00275608	0.00289344	0.00275663	0.00261267	0.00259314	0.00268001	0.00247703	0.00260593	0.00268416	0.00275606	0.00280848	0.00279538	0.00284652	0.00258397	0.0026609	0.00304867	0.00291945	0.00291369	0.00273146	0.00280092	0.00268703
0.0022197	0.00268792	0.00285542	0.00326231	0.00349787	0.00378201	0.00323056	0.00314198	0.00295168	0.00289752	0.00288938	0.00341827	0.0032183	0.003138	0.00297641	0.00302119	0.0028013	0.00285192	0.0028816	0.00307545	0.00309395	0.00292005	0.00241109	0.00243974	0.00278204	0.00278162	0.00283029	0.00302011	0.00315013	0.00289558	0.00305863	0.00353039	0.00369406	0.00364484	0.00361869	0.00341115	0.00330254	0.00318629	0.00296143	0.00306767	0.00329086	0.00325477	0.00305279	0.00293486	0.00311064	0.00377826	0.00378475	0.00396678	0.00387181	0.00396817
0.00165682	0.00204438	0.00245616	0.00269839	0.00294061	0.0030375	0.00270323	0.00321191	0.00319737	0.00324582	0.00316346	0.00298422	0.00281466	0.00252399	0.00262088	0.0029939	0.00321191	0.00316346	0.00315377	0.0030375	0.0030375	0.00318284	0.00386107	0.00393374	0.00397734	0.00376903	0.00329911	0.00325066	0.00342022	0.00336693	0.00348804	0.00404032	0.00385138	0.00337662	0.00394343	0.00421472	0.00447148	0.00495593	0.00490264	0.00499469	0.00463619	0.00465557	0.00422441	0.00476215	0.00487842	0.00411783	0.00406938	0.00418565	0.00410814	0.00425348
0	0	0	0	0	0.00142588	0.00142588	0.00142588	0.00142588	0.00142588	0.00142588	0.00427764	0.0071294	0.0071294	0.0071294	0.0071294	0.00570352	0.00570352	0.00570352	0.00570352	0.00570352	0.00570352	0.00285176	0	0	0.00285176	0.00285176	0.00285176	0.00285176	0.00285176	0.00285176	0.00285176	0.00285176	0.00285176	0.00570352	0.00570352	0.00285176	0.00285176	0.00285176	0.00285176	0.00285176	0.00285176	0.00285176	0.00285176	0.00285176	0.00285176	0.00570352	0.00570352	0.00570352	0.00570352
Occipital_L
0	1	2	3	4	5	6	7	8	9	10	11	12	13	14	15	16	17	18	19	20	21	22	23	24	25	26	27	28	29	30	31	32	33	34	35	36	37	38	39	40	41	42	43	44	45	46	47	48	49
0.0029021	0.00303645	0.00330517	0.00357388	0.00393216	0.00393216	0.00444272	0.004174	0.00375302	0.00360075	0.00397695	0.00348431	0.00334995	0.00406652	0.00390529	0.00368136	0.004174	0.00370824	0.00379781	0.00424566	0.00429045	0.00375302	0.00379781	0.00397695	0.00326038	0.00333204	0.0043621	0.0043621	0.00543695	0.00556235	0.00515928	0.00560714	0.00523094	0.0050518	0.00487266	0.00518616	0.0051145	0.00408443	0.00359179	0.00238259	0.00257069	0.00306333	0.00270504	0.0031529	0.00333204	0.00404861	0.00373511	0.00407548	0.00394112	0.00420983
0.00283975	0.00355126	0.00403696	0.0042489	0.00442552	0.00487211	0.00417447	0.00438263	0.00462106	0.00434352	0.00448481	0.00444066	0.00427792	0.00417699	0.00432333	0.00446084	0.00423502	0.00423502	0.00400921	0.00399155	0.00419466	0.00378844	0.00339105	0.00309458	0.00322705	0.00303277	0.00313369	0.00346169	0.00353739	0.00337339	0.00322831	0.00308197	0.00345917	0.00350333	0.00360425	0.00319298	0.00329391	0.00317532	0.00275901	0.00316018	0.00310341	0.00306304	0.00312108	0.00292554	0.00283723	0.00248399	0.00245372	0.00253445	0.00290535	0.00306052
0.00179175	0.00226407	0.00269241	0.00277272	0.00289701	0.00326512	0.0033024	0.00333587	0.00315899	0.00304425	0.00290371	0.0027469	0.00265607	0.00249545	0.00270962	0.00288363	0.00276316	0.00239123	0.00235777	0.00215698	0.00252509	0.00234056	0.0024878	0.00240079	0.0023004	0.00224017	0.00220957	0.00218949	0.00295916	0.00321062	0.00350223	0.0033483	0.00341522	0.00336838	0.00366955	0.00370301	0.00412848	0.00398507	0.00422601	0.00371449	0.0037011	0.003834	0.00385886	0.00373839	0.0036141	0.00301844	0.00303182	0.00278802	0.00312648	0.00289606
0.00201491	0.00247629	0.00307737	0.00338593	0.00364843	0.0037958	0.00348247	0.00373133	0.0034545	0.0033525	0.00363342	0.00340657	0.00316726	0.00299891	0.00307925	0.00315856	0.00347445	0.00402112	0.00382105	0.0040682	0.00399963	0.00373406	0.00379188	0.00373269	0.00354814	0.00356212	0.00333544	0.00338473	0.00288583	0.00276762	0.00275074	0.00271492	0.00280276	0.00269547	0.00297776	0.00309289	0.0028512	0.00278383	0.00269667	0.00298066	0.00307686	0.00316044	0.00327625	0.00332043	0.00331258	0.00334482	0.00336171	0.00354251	0.00386966	0.00389354
0.00254797	0.00292336	0.00321466	0.00356418	0.00401908	0.0044412	0.00395878	0.0042125	0.00410096	0.00374329	0.00408051	0.00394089	0.00382359	0.00394159	0.00391349	0.00367566	0.00366503	0.00361805	0.00328386	0.00327782	0.00329281	0.00295887	0.00300031	0.00309416	0.00301567	0.00287846	0.00284444	0.00251913	0.00244881	0.00240116	0.0025745	0.0026551	0.00305554	0.00305409	0.00286285	0.00272466	0.00290725	0.00318639	0.00355915	0.00378041	0.00364581	0.00350456	0.00345918	0.00318793	0.00332138	0.00331174	0.00342999	0.00324883	0.00328348	0.00310015
0.00217258	0.00259399	0.00315587	0.00362409	0.00381139	0.00456055	0.00369901	0.00369901	0.00383948	0.00369901	0.00313714	0.00309031	0.00294984	0.00252844	0.00220068	0.00252844	0.00191974	0.00177927	0.00262208	0.00318396	0.00337125	0.00309031	0.0032776	0.00318396	0.00318396	0.00318396	0.00299667	0.00313714	0.00369901	0.00296857	0.0028281	0.00292175	0.00320269	0.00354918	0.00336189	0.00322142	0.00340871	0.00308095	0.0037552	0.00319332	0.00308095	0.00336189	0.00308095	0.00294048	0.0028281	0.00296857	0.00324951	0.00292175	0.00381139	0.00351172
Occipital_R
0	1	2	3	4	5	6	7	8	9	10	11	12	13	14	15	16	17	18	19	20	21	22	23	24	25	26	27	28	29	30	31	32	33	34	35	36	37	38	39	40	41	42	43	44	45	46	47	48	49
0.00174283	0.00256491	0.00266356	0.00302528	0.00302528	0.0037816	0.00312393	0.00312393	0.00292663	0.00292663	0.003387	0.003387	0.00282798	0.00272933	0.00322258	0.00335412	0.0027951	0.0029924	0.00328835	0.00348565	0.00348565	0.00289375	0.00256491	0.00238076	0.00264383	0.00238076	0.00264383	0.00244653	0.00205193	0.00186778	0.00173625	0.00186778	0.00193355	0.00226238	0.00218346	0.00205193	0.0018349	0.0022295	0.0024268	0.00252545	0.00277537	0.00278852	0.00321601	0.00364349	0.00370926	0.00433404	0.00467603	0.00439981	0.00380791	0.00361061
0.00208381	0.00237294	0.00264754	0.00296214	0.00305546	0.00321381	0.00330008	0.00342924	0.00339474	0.00338346	0.00324599	0.00301654	0.0030767	0.0031219	0.002968	0.00318561	0.00314933	0.00299236	0.00299982	0.00312572	0.00297808	0.00289793	0.00335605	0.00304069	0.00305523	0.00312175	0.00297924	0.00317194	0.00293792	0.00280785	0.00295342	0.00282617	0.00298229	0.00254016	0.00281389	0.00287652	0.00296493	0.00314001	0.00320724	0.00338171	0.00326116	0.00316073	0.00323614	0.00328771	0.00357595	0.00362986	0.00352086	0.00358338	0.00342756	0.00379919
Parietal_L
0	1	2	3	4	5	6	7	8	9	10	11	12	13	14	15	16	17	18	19	20	21	22	23	24	25	26	27	28	29	30	31	32	33	34	35	36	37	38	39	40	41	42	43	44	45	46	47	48	49
0.00208164	0.00244875	0.00368605	0.00413338	0.00446649	0.00479961	0.00420952	0.00380978	0.00374315	0.00425303	0.00458614	0.00448961	0.0045032	0.00326591	0.00296135	0.00262823	0.00279003	0.00285121	0.00296543	0.00296543	0.00253713	0.0026799	0.00317481	0.00279411	0.00279411	0.00336517	0.00395526	0.00399333	0.00432645	0.00454535	0.00421224	0.00413066	0.00354056	0.00309323	0.00410346	0.00429382	0.00425167	0.00403276	0.0041089	0.00363302	0.00344267	0.00349026	0.00377578	0.00414697	0.0040382	0.00321832	0.00302797	0.0028988	0.00267038	0.00265134
0.00216817	0.00230922	0.00273238	0.00331539	0.00386616	0.00386616	0.00339599	0.00347122	0.00323613	0.00300105	0.00298761	0.00332211	0.003576	0.00340674	0.00282372	0.002414	0.00299836	0.00308299	0.00289492	0.00289492	0.00289492	0.00311523	0.00319046	0.00297015	0.00317299	0.00317299	0.00331405	0.00272969	0.00264506	0.00316225	0.00312866	0.00326972	0.00303463	0.0031609	0.00338121	0.00292447	0.00350749	0.00374258	0.00383661	0.00388363	0.00321195	0.00349406	0.00382318	0.0041523	0.00399244	0.0038796	0.0038796	0.00383392	0.00364585	0.00364585
0.00157704	0.00275982	0.00354834	0.00443542	0.00532251	0.00532251	0.00482968	0.00473112	0.00443542	0.00443542	0.00463255	0.00492825	0.00453399	0.00433686	0.00344977	0.00285838	0.00285838	0.00344977	0.00354834	0.00305551	0.00305551	0.00344977	0.00315408	0.00285838	0.00285838	0.00315408	0.00344977	0.00374547	0.00315408	0.00285838	0.00285838	0.0039426	0.00335121	0.0039426	0.00473112	0.00522394	0.00512538	0.00482968	0.00542107	0.0056182	0.0056182	0.00620959	0.00532251	0.00532251	0.00473112	0.00344977	0.00236556	0.00305551	0.00305551	0.00275982
0.00165021	0.00196675	0.00227331	0.00248173	0.00265782	0.00298011	0.002855	0.00294598	0.00289332	0.0028852	0.00281984	0.00297741	0.00302349	0.0030166	0.00304007	0.00317354	0.0031576	0.00321375	0.0032623	0.00319731	0.0032503	0.00347656	0.00340109	0.00326392	0.00324126	0.00333119	0.003244	0.00327655	0.0032688	0.00316422	0.0033525	0.0032876	0.00319145	0.00319912	0.00332114	0.00340401	0.00356534	0.00372519	0.00386061	0.00376199	0.003855	0.00376583	0.00387214	0.00381096	0.00381879	0.00377247	0.00373082	0.00350464	0.00339963	0.00334792
0.00239312	0.00274793	0.00331413	0.00380483	0.00455976	0.00455976	0.0045975	0.00474849	0.00462015	0.00482398	0.00482398	0.00391807	0.00375198	0.00363875	0.003601	0.00322354	0.00356325	0.0040917	0.00404641	0.00400866	0.00350286	0.00406905	0.00422004	0.00414455	0.00384258	0.00338962	0.00331413	0.00369159	0.00301216	0.00324618	0.00362365	0.0040917	0.00395581	0.00414455	0.00403131	0.00457485	0.00468809	0.00481643	0.00421249	0.00434083	0.00388787	0.00339717	0.00319334	0.00314049	0.00291402	0.00291402	0.00221948	0.0025592	0.00299706	0.0035406
0.00123807	0.00138663	0.0015352	0.00190662	0.00205519	0.00227804	0.00243652	0.00300603	0.0032784	0.00315459	0.00293174	0.00335268	0.00382315	0.00424409	0.00409552	0.00421933	0.00446694	0.00438276	0.00366468	0.00321897	0.00324373	0.00307041	0.00264946	0.00203043	0.00215424	0.00213938	0.00204033	0.00164415	0.0014213	0.00149558	0.00191653	0.0020651	0.00280794	0.00367458	0.00412029	0.00377363	0.00418467	0.00408562	0.00443228	0.00490274	0.00547225	0.00554654	0.00586844	0.00552178	0.00519493	0.00484827	0.00474922	0.00441247	0.00469475	0.00474427
0.00177214	0.00200133	0.00217282	0.00251325	0.00279552	0.00301972	0.00293261	0.00290578	0.00286103	0.00300685	0.00301363	0.00301266	0.00301245	0.00319584	0.00309515	0.00306652	0.00302446	0.00299572	0.00309632	0.00303132	0.0029653	0.00285888	0.00266578	0.0026259	0.00261527	0.00251886	0.00248913	0.00271383	0.00277002	0.00278735	0.0029185	0.00282255	0.00286443	0.00297103	0.00316471	0.00308715	0.00319891	0.00320153	0.00317157	0.00294356	0.00301157	0.00280508	0.00295916	0.00293053	0.00287216	0.00295862	0.00293561	0.00305084	0.00304371	0.00302214
Parietal_R
0	1	2	3	4	5	6	7	8	9	10	11	12	13	14	15	16	17	18	19	20	21	22	23	24	25	26	27	28	29	30	31	32	33	34	35	36	37	38	39	40	41	42	43	44	45	46	47	48	49
0.00229584	0.00264445	0.00280423	0.0030632	0.00369651	0.00388575	0.00327569	0.00289222	0.00287769	0.00311342	0.00304079	0.00310802	0.00294534	0.00313417	0.00309018	0.00261665	0.00270131	0.00254776	0.00259133	0.00261748	0.00237013	0.00252369	0.00261623	0.00276149	0.002632	0.00248675	0.0025129	0.00235851	0.00258179	0.00266023	0.00277062	0.00338401	0.0031545	0.00309931	0.00310553	0.00310138	0.00318854	0.00307233	0.003865	0.00422523	0.00419328	0.00424889	0.00373718	0.00380151	0.00410073	0.00397	0.00403101	0.00443855	0.00472906	0.00406089
0.00114705	0.00183239	0.00197667	0.00208488	0.00258987	0.00278465	0.00287122	0.00315979	0.00315979	0.00343392	0.00384513	0.00395334	0.00371528	0.00396056	0.00416977	0.00418419	0.00430683	0.00394613	0.0036792	0.00436455	0.0039317	0.00365756	0.00352771	0.00329686	0.00305158	0.00303715	0.00262594	0.00268365	0.00304436	0.00297222	0.00217867	0.00217867	0.0020416	0.00225802	0.00259709	0.00274137	0.0026548	0.00284958	0.00256101	0.00282794	0.00261151	0.00320307	0.00356378	0.00350607	0.00419141	0.00399663	0.00404712	0.00415534	0.00424191	0.00424191
0.00237714	0.00284	0.00403571	0.00468856	0.00522356	0.00534856	0.00464999	0.00425285	0.00436285	0.00455999	0.00476714	0.00449499	0.00458214	0.00359214	0.00313928	0.00332714	0.00345499	0.00351785	0.00351499	0.00372214	0.00336214	0.00355499	0.00376714	0.00337714	0.00330642	0.00324928	0.00308642	0.00358357	0.00369857	0.00389142	0.00356642	0.00389142	0.00362357	0.00346857	0.00369357	0.00434356	0.00454571	0.00472071	0.00418857	0.00406071	0.00391785	0.00379785	0.00401571	0.00429571	0.00432857	0.00411857	0.00368857	0.00368142	0.00319642	0.00367857
[truncated: 251 more columns]

## Sheet: Suppl fig 6
Subject_ID	Word	Proportion_Matching_Channels_Percent
Subject 1	HLÍNA	23.78
Subject 1	JISKRA	25.17
Subject 1	ÚTES	24.48
Subject 1	KUŘE	30.77
Subject 1	VANA	30.77
Subject 1	SLOUP	29.37
Subject 1	DUB	21.68
Subject 1	MLHA	20.28
Subject 1	DŘEZ	14.69
Subject 1	SRST	19.58
Subject 1	MULA	26.57
Subject 1	KAČENA	27.27
Subject 1	MRAK	18.18
Subject 1	MOL	20.28
Subject 1	TRÁVA	16.78
Subject 1	ELF	20.98
Subject 1	MYŠ	28.67
Subject 1	ŠŇŮRA	15.38
Subject 1	OVOCE	12.59
Subject 1	ŠIŠKA	22.38
Subject 1	HOUBA	16.78
Subject 1	RŮŽE	22.38
Subject 1	BLÁTO	21.68
Subject 1	LIŠKA	27.97
Subject 1	GALOŠE	26.57
Subject 1	HRÁCH	16.78
Subject 1	MISKA	28.67
Subject 1	ŠŤÁVA	21.68
Subject 1	PLOT	16.78
Subject 1	LOĎ	26.57
Subject 1	VLAJKA	13.29
Subject 1	KOZA	30.77
Subject 1	PASTA	18.88
Subject 1	BLECHA	19.58
Subject 1	LŽÍCE	27.97
Subject 1	UCHO	25.87
Subject 1	VLNA	29.37
Subject 1	STAN	23.08
Subject 1	KŘÍDA	24.48
Subject 1	ÚSTA	30.77
Subject 1	AUTO	19.58
Subject 1	KOLO	28.67
Subject 1	POKOJ	22.38
Subject 1	CIHLA	26.57
Subject 1	KOPEC	18.88
Subject 1	KOČKA	23.08
Subject 1	ZÁMEK	22.38
Subject 1	NIT	17.48
Subject 1	ULICE	19.58
Subject 2	BRADA	19.13
Subject 2	ÚHOŘ	21.74
Subject 2	FLÉTNA	22.61
Subject 2	MRAK	19.13
Subject 2	DŘEZ	19.13
Subject 2	OVCE	20
Subject 2	VLK	10.43
Subject 2	MEČ	15.65
Subject 2	ČLUN	15.65
Subject 2	BLÁTO	24.35
Subject 2	ŽÁBA	25.22
Subject 2	TANK	27.83
Subject 2	PES	18.26
Subject 2	NOS	19.13
Subject 2	DORT	25.22
Subject 2	SOUDCE	21.74
Subject 2	TOUST	19.13
Subject 2	HRÁBĚ	23.48
Subject 2	NOHA	28.7
Subject 2	TELE	13.91
Subject 2	KALUŽ	13.91
Subject 2	BANKA	14.78
Subject 2	ZUB	11.3
Subject 2	MOL	16.52
Subject 2	ÚSTA	13.04
Subject 2	SOVA	30.43
Subject 2	KÁMEN	13.91
Subject 2	NEBE	15.65
Subject 2	PASTA	41.74
Subject 2	UCHO	15.65
Subject 2	KOLO	13.04
Subject 2	BLECHA	13.91
Subject 2	MISKA	22.61
Subject 2	AUTO	16.52
Subject 2	VLAK	33.04
Subject 2	VĚTRÁK	32.17
Subject 2	NIT	20.87
Subject 2	TULEŇ	14.78
Subject 2	KRÁVA	17.39
Subject 2	TRUBKA	33.91
Subject 2	GALOŠE	29.57
Subject 2	RÝŽE	20.87
Subject 2	MINCE	13.91
Subject 2	ÚTES	26.09
Subject 2	ŽEBRO	10.43
Subject 2	MUŠLE	15.65
Subject 2	PÁRA	19.13
Subject 2	JISKRA	17.39
Subject 2	PERO	22.61
Subject 2	CHLEBA	16.52
Subject 2	OPICE	14.78
Subject 2	UBRUS	14.78
Subject 2	ŠNEK	8.7
Subject 2	ELF	26.96
Subject 2	VLAJKA	11.3
Subject 2	POKOJ	13.04
Subject 2	DVEŘE	13.04
Subject 2	KVĚT	23.48
Subject 2	CIHLA	33.04
Subject 2	OVOCE	12.17
Subject 2	KOPEC	24.35
Subject 3	SOUDCE	20.9
Subject 3	ŠATY	26.12
Subject 3	LŽÍCE	17.16
Subject 3	TAŠKA	14.18
Subject 3	LED	20.9
Subject 3	DVEŘE	23.88
Subject 3	BLÁTO	25.37
Subject 3	VLNA	19.4
Subject 3	CESTA	27.61
Subject 3	STEAK	14.93
Subject 3	ŠÉF	19.4
Subject 3	KOZA	24.63
Subject 3	AUTO	22.39
Subject 3	HLÍNA	23.13
Subject 3	VEJCE	20.15
Subject 3	MOL	27.61
Subject 3	KOČKA	20.9
Subject 3	TRÁVA	20.9
Subject 3	UCHO	19.4
Subject 3	SRDCE	23.13
Subject 3	MOŘE	21.64
Subject 3	KRÁVA	21.64
Subject 3	HRÁBĚ	15.67
Subject 3	VRÁNA	22.39
Subject 3	PASTA	24.63
Subject 3	ZUB	26.12
Subject 3	STŮL	20.9
Subject 3	KUŘE	26.12
Subject 3	JEŘÁB	20.15
Subject 3	LYŽE	28.36
Subject 3	BOTA	26.12
Subject 3	TANK	25.37
Subject 3	STROM	20.15
Subject 3	ULICE	13.43
Subject 3	PES	22.39
Subject 3	KRYSA	16.42
Subject 3	LOS	22.39
Subject 3	KRTEK	24.63
Subject 3	ŽÁBA	18.66
Subject 3	ŠŤÁVA	23.88
Subject 3	ELF	14.93
Subject 3	KÁMEN	15.67
Subject 3	BAZÉN	20.15
Subject 3	DUB	27.61
Subject 3	VANA	24.63
Subject 3	SLOUP	25.37
Subject 3	KNIHA	26.12
Subject 3	MISKA	21.64
Subject 4	OVOCIE	10.69
Subject 4	NOHA	22.01
Subject 4	SLNKO	22.64
Subject 4	PALEC	20.75
Subject 4	CESTA	19.5
Subject 4	STAN	13.84
Subject 4	BLCHA	20.75
Subject 4	MEČ	19.5
Subject 4	NEBO	16.98
Subject 4	VLAJKA	21.38
Subject 4	DVERE	22.01
Subject 4	MYDLO	31.45
Subject 4	FILM	22.64
Subject 4	BRÁNA	18.24
Subject 4	RUŽA	12.58
Subject 4	SVET	20.75
Subject 4	KVET	28.3
Subject 4	TOAST	19.5
Subject 4	AUTO	13.84
Subject 4	POSTEĽ	24.53
Subject 4	BLATO	13.84
Subject 4	CHLIEB	18.24
Subject 4	ZEM	15.72
Subject 4	VLK	22.64
Subject 4	KOPEC	22.01
Subject 4	SUDCA	19.5
Subject 4	HMLA	33.33
Subject 4	ŠiŠKA	13.84
Subject 4	KOLESO	15.09
Subject 4	MAČKA	19.5
Subject 4	TRÁVA	28.3
Subject 4	ZUBY	19.5
Subject 4	NOS	23.9
Subject 4	STROM	14.47
Subject 4	DIERA	27.67
Subject 4	SOVA	20.13
Subject 4	KOLÁČ	23.9
Subject 5	OVCE	16.91
Subject 5	DŘEVO	18.38
Subject 5	DÓZA	17.65
Subject 5	VLK	10.29
Subject 5	KOČKA	23.53
Subject 5	NEBE	20.59
Subject 5	KÁMEN	18.38
Subject 5	STROM	19.85
Subject 5	KŘÍDA	14.71
Subject 5	STAN	17.65
Subject 5	DUB	13.24
Subject 5	ROHOŽ	24.26
Subject 5	KLACEK	9.56
Subject 5	PARK	19.12
Subject 5	LIST	15.44
Subject 5	SŮL	25
Subject 5	ČAJ	19.85
Subject 5	LANO	19.85
Subject 5	ZNAK	23.53
Subject 5	DLAŇ	25
Subject 5	NOHA	22.06
Subject 5	ÚSTA	12.5
Subject 5	JISKRA	13.24
Subject 5	SMETÍ	17.65
Subject 5	MOŘE	13.97
Subject 5	RYBA	27.21
Subject 5	MAPA	17.65
Subject 5	MULA	19.85
Subject 5	MUŠLE	21.32
Subject 5	MLÉKO	19.12
Subject 5	VLAK	11.76
Subject 5	KAČENA	22.06
Subject 5	POSTEL	9.56
Subject 5	BUBEN	10.29
Subject 5	LYŽE	16.91
Subject 5	RŮŽE	20.59
Subject 5	STEAK	17.65
Subject 5	PASTA	13.24
Subject 5	MISKA	25
Subject 5	VLAJKA	16.18
Subject 5	FILM	10.29
Subject 5	MATRACE	14.71
Subject 5	ŽÁBA	19.12
Subject 5	ŠÉF	19.85
Subject 5	TELE	22.79
Subject 5	NOS	22.79
Subject 5	SRDCE	27.21
Subject 5	KEŘ	18.38
Subject 5	PÁRA	16.18
Subject 5	BANKA	19.12
Subject 5	LED	21.32
Subject 5	PES	19.85
Subject 5	SVĚT	15.44
Subject 6	DÓZA	35.25
Subject 6	ŠiŠKA	22.3
Subject 6	DREVO	29.5
Subject 6	ZLATO	28.06
Subject 6	SLAMA	23.74
Subject 6	ROHOŽ	23.74
Subject 6	HÁK	28.06
Subject 6	DIERA	18.71
Subject 6	POŠTA	25.18
Subject 6	BANKA	23.74
Subject 6	TANK	24.46
Subject 6	ZUB	21.58
Subject 6	MAČKA	27.34
Subject 6	SRSŤ	28.78
Subject 6	TOPÁNKA	23.02
Subject 6	VLAK	23.74
Subject 6	KOPEC	36.69
Subject 6	STAN	33.81
Subject 6	REBRO	40.29
Subject 6	ŠÍPKA	22.3
Subject 6	BRÁNA	29.5
Subject 6	PALEC	28.78
Subject 6	STĹP	20.14
Subject 6	PRIEKOPA	12.23
Subject 6	TEĽA	23.02
Subject 6	KAMEŇ	28.78
Subject 6	MOST	41.01
Subject 6	LOĎ	20.14
Subject 6	PES	25.18
Subject 6	AUTO	22.3
Subject 6	VTÁK	25.9
Subject 6	FARMA	35.25
Subject 6	KRYSA	35.97
Subject 6	TEHLA	30.22
Subject 6	OVCA	22.3
Subject 6	VAJCE	19.42
Subject 6	PENA	25.18
Subject 6	MOĽA	20.14
Subject 6	OBRUS	17.99
Subject 6	MRAK	29.5
Subject 6	TULEŇ	17.27
Subject 6	ŽABA	19.42
Subject 6	SKALA	36.69
Subject 6	ULICA	33.09
Subject 6	VÁZA	14.39
Subject 6	PAŽA	23.02
Subject 6	ČLN	17.99
Subject 6	SRDCE	17.99
Subject 6	RÚRA	27.34
Subject 7	ULICA	24.48
Subject 7	JAHŇA	28.67
Subject 7	PAŽA	19.58
Subject 7	VÁZA	23.78
Subject 7	SVET	19.58
Subject 7	LIST	17.48
Subject 7	MYŠ	28.67
Subject 7	HMLA	30.07
Subject 7	NEBO	23.78
Subject 7	SLAMA	24.48
Subject 7	HODINY	20.28
Subject 7	CESTA	16.08
Subject 7	JAR	27.97
Subject 7	KOPYTO	44.76
Subject 7	RYBA	27.97
Subject 7	DRÚK	15.38
Subject 7	TULEŇ	27.97
Subject 7	KURA	19.58
Subject 7	VESLO	18.18
Subject 7	BRÁNA	12.59
Subject 7	VÍNO	20.98
Subject 7	VLAJKA	16.78
Subject 7	MEČ	25.87
Subject 7	STEAK	16.78
Subject 7	KRYSA	23.08
Subject 7	PARA	18.88
Subject 7	DUB	22.38
Subject 7	SOVA	23.78
Subject 7	JELEŇ	34.97
Subject 7	HUBA	21.68
Subject 7	VTÁK	25.87
Subject 7	ÚSTA	12.59
Subject 7	PLOT	16.08
Subject 7	PERO	18.88
Subject 7	FARMA	44.06
Subject 7	OPICA	20.98
Subject 7	BLCHA	16.08
Subject 7	LÍŠKA	17.48
Subject 7	MORE	23.08
Subject 7	MLIEKO	25.17
Subject 7	SRSŤ	27.27
Subject 7	ŠATY	17.48
Subject 7	KALUŽ	18.18
Subject 7	POŠTA	27.97
Subject 7	OVCA	18.18
Subject 7	KOREŇ	12.59
Subject 7	HAD	14.69
Subject 7	POSTEĽ	23.78
Subject 7	ZUBY	20.98
Subject 7	BOMBA	25.87
Subject 7	VLNA	16.78
Subject 7	KOLESO	19.58
Subject 7	ÚHOR	27.27
Subject 7	TANK	17.48
Subject 7	TRÁVA	14.69
Subject 7	AUTO	20.98
Subject 7	KER	21.68
Subject 7	ČERV	15.38
Subject 7	KOZA	18.88
Subject 7	VČELA	27.27
Subject 7	TEĽA	22.38
Subject 8	FAZOLE	19.87
Subject 8	SLOUP	17.22
Subject 8	JISKRA	18.54
Subject 8	MOST	19.87
Subject 8	LYŽE	18.54
Subject 8	VESLO	21.85
Subject 8	BUBEN	21.85
Subject 8	PRASE	21.85
Subject 8	FARMA	21.85
Subject 8	TELE	14.57
Subject 8	OCAS	22.52
Subject 8	HRÁBĚ	17.88
Subject 8	OPICE	15.23
Subject 8	TULEŇ	13.91
Subject 8	ÚSTA	17.22
Subject 8	HRNEK	20.53
Subject 8	STŮL	19.21
Subject 8	KLACEK	23.84
Subject 8	ÚTES	14.57
Subject 8	RŮŽE	15.89
Subject 8	UCHO	15.89
Subject 8	SOVA	21.85
Subject 8	JEŘÁB	15.89
Subject 8	NOHA	17.88
Subject 8	ELF	13.25
Subject 8	LOS	22.52
Subject 8	RÝŽE	18.54
Subject 8	GALOŠE	29.14
Subject 8	ŠŇŮRA	21.85
Subject 8	KALUŽ	23.84
Subject 8	HRÁCH	17.22
Subject 8	SRDCE	23.18
Subject 8	ULICE	13.91
Subject 8	BOTA	14.57
Subject 8	BLÁTO	19.21
Subject 8	MULA	17.88
Subject 8	JEHNĚ	16.56
Subject 8	KOČKA	13.25
Subject 8	PRST	15.89
Subject 8	MOL	26.49
Subject 9	PAŽA	15.49
Subject 9	TOPÁNKA	14.79
Subject 9	ÚHOR	14.08
Subject 9	ZÁMOK	16.2
Subject 9	KRAVA	14.79
Subject 9	ISKRA	16.2
Subject 9	BLCHA	11.97
Subject 9	JAHŇA	9.86
Subject 9	SRDCE	14.79
Subject 9	TEĽA	18.31
Subject 9	KRYSA	17.61
Subject 9	SRSŤ	23.24
Subject 9	DREZ	17.61
Subject 9	VČELA	26.76
Subject 9	DIERA	18.31
Subject 9	PES	26.06
Subject 9	OVCA	21.13
Subject 9	OBRUS	14.79
Subject 9	MOĽA	14.79
Subject 9	RUŽA	16.2
Subject 9	KOPYTO	13.38
Subject 9	HMLA	19.72
Subject 9	BLATO	16.2
Subject 9	RUKÁV	21.83
Subject 9	VLK	23.94
Subject 9	ZOBÁK	19.72
Subject 9	KALUŽ	20.42
Subject 9	LÍŠKA	17.61
Subject 9	PERO	14.08
Subject 9	PRST	11.27
Subject 9	RÚRA	17.61
Subject 9	VAŇA	19.72
Subject 9	ČAJ	11.27
Subject 9	HUBA	14.79
Subject 9	CHLIEB	18.31
Subject 9	NIŤ	23.94
Subject 9	NEBO	16.9
Subject 9	ŽERIAV	15.49
Subject 9	LOS	13.38
Subject 9	VESLO	22.54
Subject 9	MISKA	21.83
Subject 9	TVÁR	19.72
Subject 9	KAČKA	21.13
Subject 9	MORE	23.94
Subject 9	SMETI	14.79
Subject 9	STROM	20.42
Subject 9	MINCA	13.38
Subject 9	NOS	10.56
Subject 9	HRABIE	16.2
Subject 9	LYŽICA	14.79
Subject 9	RYŽA	11.97
Subject 9	STENA	12.68
Subject 9	UCHO	11.97
Subject 9	LOĎ	20.42
Subject 9	OVOCIE	17.61
Subject 9	SOVA	14.79
Subject 9	VÍNO	27.46
Subject 9	ŽABA	14.08
Subject 9	KOLÁČ	14.79
Subject 9	BRÁNA	17.61
Subject 9	GALOŠA	11.27
Subject 9	VLAJKA	16.2
Subject 9	POSTEĽ	12.68
Subject 9	KOZA	16.9
Subject 9	VRANA	11.27
Subject 9	MATRAC	19.01
Subject 9	VÁZA	14.08
Subject 9	SUDCA	10.56
Subject 9	VLAK	16.2
Subject 9	LAMPA	14.79
Subject 9	KRIEDA	19.72
Subject 9	TULEŇ	17.61
Subject 9	KURA	12.68
Subject 9	KRTOK	14.79
Subject 9	IZBA	16.2
Subject 10	LYŽE	13.79
Subject 10	MATRACE	25.29
Subject 10	ELF	17.24
Subject 10	HRÁCH	12.64
Subject 10	RYBA	9.2
Subject 10	PALEC	25.29
Subject 10	KŘÍDA	8.05
Subject 10	DÓZA	25.29
Subject 10	KUŘE	11.49
Subject 10	ZÁMEK	2.3
Subject 10	VANA	9.2
Subject 10	PRASE	16.09
Subject 10	ČLUN	21.84
Subject 10	STEAK	6.9
Subject 10	OCAS	17.24
Subject 10	ÚSTA	5.75
Subject 10	BLECHA	6.9
Subject 10	KAČENA	13.79
Subject 10	AUTO	5.75
Subject 10	ŠŇŮRA	17.24
Subject 10	MISKA	9.2
Subject 10	DÍRA	8.05
Subject 10	HRÁBĚ	8.05
Subject 10	VEJCE	9.2
Subject 10	SLUNCE	13.79
Subject 10	POSTEL	17.24
Subject 10	OVOCE	11.49
Subject 10	MÝDLO	10.34
Subject 10	MINCE	16.09
Subject 10	KEŘ	11.49
Subject 10	LAMPA	13.79
Subject 10	VLNA	12.64
Subject 10	KRTEK	9.2
Subject 10	KRÁVA	19.54
Subject 10	ŠNEK	4.6
Subject 10	PĚNA	6.9
Subject 10	MULA	4.6
Subject 10	VLK	17.24
Subject 10	ZUB	16.09
Subject 10	ZEM	9.2
Subject 11	VLNA	30.36
Subject 11	BAZÉN	13.39
Subject 11	ŠŤÁVA	44.64
Subject 11	TELE	53.57
Subject 11	KRYSA	15.18
Subject 11	VLAJKA	0
Subject 11	ZEM	34.82
Subject 11	MATRACE	24.11
Subject 11	OCAS	24.11
Subject 11	MLHA	25
Subject 11	ŠŇŮRA	43.75
Subject 11	LYŽE	20.54
Subject 11	ULICE	100.89
Subject 11	MOL	25
Subject 11	DÍRA	33.93
Subject 11	HÁK	18.75
Subject 11	KLACEK	44.64
Subject 11	KOPYTO	21.43
Subject 11	MLÉKO	25
Subject 11	STROM	6.25
Subject 11	SŮL	31.25
Subject 11	MOST	1.79
Subject 11	GALOŠE	23.21
Subject 11	ELF	43.75
Subject 11	HRÁCH	9.82
Subject 11	MYŠ	37.5
Subject 11	DÓZA	11.61
Subject 11	KRÁVA	16.96
Subject 11	VÍNO	24.11
Subject 11	MOŘE	34.82
Subject 11	KŘÍDA	35.71
Subject 11	LIST	18.75
Subject 11	BANKA	19.64
Subject 11	SPORÁK	30.36
Subject 11	PŘÍKOP	15.18
Subject 11	MAPA	57.14
Subject 11	NIT	41.07
Subject 11	TULEŇ	25
Subject 11	ČERV	32.14
Subject 11	FILM	91.07
Subject 11	PERLA	37.5
Subject 11	KUŘE	36.61
Subject 11	TAŠKA	13.39
Subject 11	HRÁBĚ	18.75
Subject 11	STAN	36.61
Subject 11	BLECHA	26.79
Subject 11	KOŘEN	29.46
Subject 11	KÁMEN	17.86
Subject 11	KOČKA	29.46
Subject 11	PRST	17.86
Subject 11	POŠTA	10.71
Subject 11	KALUŽ	22.32
Subject 11	ZUB	9.82
Subject 11	AUTO	16.96
Subject 12	BUBEN	21.1
Subject 12	HUSY	23.85
Subject 12	POSTEL	12.84
Subject 12	KEŘ	18.35
Subject 12	KRÁVA	22.02
Subject 12	ZUBY	19.27
Subject 12	PES	31.19
Subject 12	BANKA	22.94
Subject 12	PASTA	20.18
Subject 12	OPICE	28.44
Subject 12	ŠATY	19.27
Subject 12	TULEŇ	14.68
Subject 12	OVCE	19.27
Subject 12	UBRUS	9.17
Subject 12	KOLÁČ	22.02
Subject 12	SKÁLA	34.86
Subject 12	SRDCE	25.69
Subject 12	JARO	18.35
Subject 12	AUTO	23.85
Subject 12	TELE	25.69
Subject 12	OCAS	27.52
Subject 12	MLÉKO	17.43
Subject 12	ZÁMEK	19.27

## Sheet: Suppl fig 7a
	Word	ARI	Mean Sync Original	Mean Sync Jittered	Mean Sync Diff
0	TRÁVA	0.002585	0.645202	0.169746	0.475456
1	ZÁMEK	0.025988	0.657003	0.179791	0.477212
2	MOL	0.005411	0.680826	0.191342	0.489484
3	ŠŤÁVA	-0.010366	0.645162	0.175284	0.469878
4	MULA	-0.01089	0.660991	0.192132	0.468859
5	BLECHA	0.001718	0.634555	0.175254	0.459302
6	NIT	0.01006	0.621251	0.168583	0.452668
7	JISKRA	0.01565	0.611598	0.172279	0.439318
8	PASTA	0.05141	0.627777	0.191211	0.436566
9	KOPEC	0.022974	0.626217	0.1775	0.448717
10	AUTO	0.021524	0.649913	0.183794	0.466119
11	KOČKA	0.009649	0.598616	0.176294	0.422322
12	LŽÍCE	-0.0148	0.606269	0.184937	0.421331
13	LOĎ	0.004437	0.635944	0.168435	0.467509
14	SLOUP	-0.011675	0.600278	0.170523	0.429754
15	PLOT	0.014674	0.616219	0.181434	0.434786
16	HLÍNA	-0.003224	0.611823	0.165452	0.446371
17	HRÁCH	-0.001991	0.622309	0.190629	0.43168
18	OVOCE	0.02667	0.6045	0.18041	0.42409
19	MRAK	-0.005762	0.629924	0.191942	0.437982
20	VLNA	-0.063357	0.620232	0.184621	0.435612
21	UCHO	-0.002396	0.675404	0.181896	0.493508
22	ŠIŠKA	0.01086	0.644319	0.168958	0.475361
23	CIHLA	0.025349	0.621722	0.152923	0.468799
24	ULICE	0.011731	0.654783	0.180992	0.473791
25	KŘÍDA	0.000214	0.596162	0.196272	0.399889
26	ŠŇŮRA	-0.000362	0.622159	0.162144	0.460015
27	MLHA	0.00387	0.645799	0.184576	0.461222
28	ELF	-0.013366	0.669562	0.195143	0.474419
29	KOZA	-0.015356	0.634453	0.173194	0.461258
30	DUB	-0.03261	0.645304	0.170044	0.47526
31	KUŘE	0.005676	0.639503	0.166788	0.472715
32	ÚSTA	0.005607	0.615483	0.178318	0.437165
33	DŘEZ	0.011906	0.642985	0.200317	0.442668
34	KOLO	-0.021477	0.64865	0.18344	0.46521
35	HOUBA	-0.009837	0.62773	0.198369	0.429361
36	ÚTES	0.004373	0.604113	0.195848	0.408265
37	POKOJ	0.006727	0.622077	0.168103	0.453973
38	VANA	0.015449	0.63408	0.179622	0.454458
39	STAN	-0.006374	0.623705	0.192905	0.4308
40	SRST	-0.039113	0.632197	0.198186	0.434011
41	GALOŠE	0.011132	0.66184	0.184548	0.477292
42	RŮŽE	0.000668	0.641509	0.176282	0.465227
43	BLÁTO	0.046102	0.65648	0.19026	0.46622
44	POKOJ	0.009058	0.638261	0.207852	0.430409
45	VLAJKA	-0.009732	0.633449	0.177648	0.455801
46	MYŠ	0.003877	0.664682	0.202343	0.462339
47	KAČENA	-0.011573	0.630551	0.170181	0.46037
48	LIŠKA	0.010108	0.656986	0.176691	0.480294
49	MISKA	-0.005191	0.627075	0.182674	0.444401

## Sheet: Suppl fig 7b
subject	trial	word	ari	mean_sync_original	mean_sync_jittered	silhouette_original	silhouette_jittered	silhouette_boot_mean	silhouette_boot_std	mean_sync_diff
3	RECALL	VANA	0.0188991	0.607402	0.148467	0.0334911	-0.149122	-0.078225	0.0276949	0.458935
3	RECALL	KALUŽ	0.00287203	0.635472	0.17483	0.0588852	-0.100201	-0.088764	0.0297743	0.460642
3	RECALL	MOŘE	0.0153403	0.609446	0.148397	0.0548882	-0.00594536	-0.0815143	0.031118	0.461049
3	RECALL	PĚNA	0.00916908	0.617522	0.155262	0.0415351	-0.167474	-0.0716361	0.0199453	0.46226
3	RECALL	VČELA	-0.095121	0.691075	0.163341	0.11013	-0.166239	-0.190662	0.136002	0.527734
3	RECALL	TOUST	0.0169527	0.650019	0.148752	0.0303748	-0.0730853	-0.125081	0.0602705	0.501267
3	RECALL	SRDCE	0.0197363	0.623271	0.165904	0.0496621	-0.0785343	-0.103816	0.0387922	0.457366
3	RECALL	PRST	-0.0733713	0.662221	0.157323	0.0445284	-0.0550137	-0.137836	0.0633277	0.504898
3	RECALL	PRASE	-0.00787593	0.648098	0.178034	0.0733991	-0.12521	-0.0788339	0.0259357	0.470065
3	RECALL	ŠÉF	-0.0103156	0.641108	0.174529	0.0419436	-0.135776	-0.0832963	0.0209212	0.466579
3	RECALL	BANKA	-0.0193194	0.633454	0.158263	0.0350983	-0.181951	-0.0656745	0.0147819	0.475191
3	RECALL	SRST	-0.00423707	0.60794	0.147888	0.0171614	-0.105428	-0.128211	0.0570862	0.460052
3	RECALL	MISKA	-0.00915187	0.640774	0.154029	0.0685088	-0.093889	-0.0811894	0.0249524	0.486745
3	RECALL	VOZÍK	-0.0229394	0.635008	0.161787	0.04773	-0.150471	-0.0649365	0.0147605	0.473222
3	RECALL	STŮL	-0.0302548	0.614389	0.16698	0.0140595	-0.154429	-0.0858695	0.0340062	0.447409
3	RECALL	MEČ	0.018714	0.602999	0.151704	0.0271459	-0.143594	-0.0820393	0.0315549	0.451295
3	RECALL	NORA	-0.0348481	0.626307	0.155957	0.038308	-0.0677886	-0.0898595	0.0474998	0.470349
3	RECALL	HÁK	0.0130545	0.61307	0.148804	0.047933	-0.129789	-0.0604375	0.0127506	0.464266
3	RECALL	KOLO	0.0205017	0.650708	0.158201	0.0641544	-0.0685654	-0.12125	0.0364236	0.492507
3	RECALL	ŽEBRO	0.00892294	0.588968	0.153602	0.0540615	-0.0767686	-0.0860847	0.0231069	0.435366
3	RECALL	MINCE	-0.00350474	0.714347	0.139033	0.0140422	-0.0629654	-0.0942988	0.0385467	0.575315
3	RECALL	LOĎ	-0.0222029	0.622213	0.174136	0.066448	-0.11833	-0.0653942	0.0131729	0.448077
3	RECALL	KRYSA	-0.00300193	0.642882	0.146863	0.0127686	-0.100417	-0.112875	0.0604295	0.496019
3	RECALL	RÝŽE	-0.0199375	0.608687	0.143806	0.090631	-0.110378	-0.0802902	0.021927	0.464881
3	RECALL	POSTEL	0.00738893	0.645394	0.133906	0.0479575	-0.157174	-0.0707301	0.0169345	0.511488
3	RECALL	ZOBÁK	-0.0460916	0.649694	0.162464	0.066461	-0.132664	-0.101611	0.0578923	0.48723
3	RECALL	POŠTA	-0.00262297	0.599774	0.147989	0.0502795	-0.13943	-0.0844326	0.0339813	0.451785
3	RECALL	BANKA	0.0325451	0.633948	0.159444	0.0552221	-0.0696665	-0.0975467	0.0421543	0.474503
3	RECALL	JEŘÁB	0.0175654	0.609476	0.197065	0.00409932	-0.188788	-0.103918	0.054696	0.412411
3	RECALL	HUSY	0.00678671	0.643924	0.167003	0.0596463	-0.0418908	-0.0899858	0.0303169	0.476921
3	RECALL	BAZÉN	-0.00497919	0.626789	0.197884	0.0593401	-0.0524066	-0.0877898	0.0269383	0.428906
3	RECALL	VLK	-0.134616	0.645851	0.150766	0.0560517	-0.0677006	-0.0963427	0.0451206	0.495085
3	RECALL	ŠIPKA	0.00861742	0.607728	0.144032	0.0540369	-0.0576686	-0.0911298	0.0367073	0.463696
3	RECALL	DOUPĚ	0.0203955	0.631297	0.200124	0.0613846	-0.136366	-0.0831418	0.0273483	0.431173
3	RECALL	KNIHA	-0.0106933	0.6498	0.138875	0.068619	-0.126674	-0.0948312	0.0441466	0.510925
3	RECALL	ŠATY	-0.00289309	0.589248	0.19111	0.0411061	-0.140293	-0.0906565	0.0257745	0.398138
3	RECALL	BAHNO	0.00235078	0.580597	0.149977	-0.00788986	-0.127181	-0.0757651	0.0212996	0.43062
5	RECALL	KOPEC	-0.00493514	0.644447	0.188667	0.0342808	-0.151081	-0.0604644	0.0170896	0.45578
5	RECALL	STĚNA	0.0165616	0.61989	0.182282	0.0487239	-0.192921	-0.0534841	0.00999961	0.437608
5	RECALL	VODA	-0.017795	0.596737	0.170124	0.0361369	-0.128474	-0.0724907	0.0387683	0.426613
5	RECALL	POSTEL	-2.4062e-05	0.626067	0.159989	0.0548956	-0.125167	-0.0551366	0.0119284	0.466078
5	RECALL	KNIHA	-0.0414528	0.741612	0.154601	0.0689845	-0.0350662	-0.0651433	0.0227631	0.587012
5	RECALL	DLAŇ	-0.00378446	0.614335	0.190682	0.0537026	-0.103556	-0.0545823	0.00976205	0.423653
5	RECALL	MATRACE	-0.0202079	0.611077	0.152198	0.0518811	-0.0494649	-0.0609078	0.0231461	0.458879
5	RECALL	POSTEL	-0.0210184	0.641613	0.183585	0.0558629	-0.0570274	-0.0658895	0.0208502	0.458028
5	RECALL	TROUBA	0.0116446	0.620735	0.156352	0.0329693	-0.17973	-0.0557193	0.0126354	0.464383
5	RECALL	SOUDCE	-0.0511806	0.655634	0.188054	0.0154392	-0.123238	-0.0641903	0.0198947	0.467579
5	RECALL	TANK	0.00938773	0.642424	0.182811	0.0594896	-0.144722	-0.0567004	0.0133928	0.459613
5	RECALL	TUŽKA	0.0447494	0.600728	0.166962	0.0324032	-0.122778	-0.0679572	0.0236604	0.433766
5	RECALL	MLHA	-0.00918482	0.617544	0.166063	0.0446302	-0.144831	-0.0547945	0.0134213	0.451481
5	RECALL	KUŘE	-0.00215592	0.601141	0.170393	0.0375707	-0.120398	-0.0504142	0.00819601	0.430748
5	RECALL	LAMPA	0.0266375	0.60455	0.15012	0.0118123	-0.00173444	-0.0635737	0.0213803	0.45443
5	RECALL	VČELA	-0.0348626	0.613446	0.173838	0.040505	-0.154831	-0.064526	0.0197201	0.439608
5	RECALL	VLAK	0.0113608	0.596542	0.181676	0.0280151	-0.153864	-0.0670753	0.0197264	0.414867
5	RECALL	DVEŘE	-0.0776141	0.732883	0.168656	0.153238	-0.0951627	-0.128525	0.0668557	0.564227
5	RECALL	???	0.0212332	0.627844	0.191503	0.0241775	-0.162538	-0.0871056	0.0313145	0.436341
5	RECALL	KUŘE	-0.00768764	0.603124	0.158376	0.04148	-0.0795885	-0.0519837	0.0215272	0.444749
5	RECALL	SOUDCE	0.0205484	0.618473	0.176802	0.0420683	-0.150598	-0.0581424	0.0196009	0.441671
5	RECALL	STAN	0.042122	0.61999	0.174362	0.0380183	-0.0970865	-0.0648192	0.0189903	0.445627
5	RECALL	DVEŘE	-0.0212781	0.602016	0.158729	0.0490004	-0.137268	-0.0605028	0.0169727	0.443287
5	RECALL	HODINY	0.00609172	0.62309	0.180952	0.0460591	-0.175807	-0.0727212	0.029438	0.442138
5	RECALL	RŮŽE	0.0062304	0.618565	0.192935	0.0507231	-0.0882226	-0.0612081	0.019264	0.42563
5	RECALL	TAŠKA	-0.0624838	0.63388	0.164642	0.0676233	-0.169579	-0.0676772	0.0213398	0.469238
5	RECALL	LOĎ	0.00978242	0.620226	0.171995	0.02739	-0.100549	-0.0682798	0.0254266	0.44823
5	RECALL	BLÁTO	0.012065	0.671351	0.147321	0.0132477	-0.138029	-0.116114	0.0452101	0.52403
5	RECALL	MLÉKO	0.0202087	0.635448	0.183509	0.0391244	-0.130397	-0.0782858	0.0232354	0.451939
5	RECALL	VODA	-0.0468757	0.683974	0.169297	0.0523936	-0.109001	-0.084897	0.0434371	0.514677
5	RECALL	ZEĎ	-0.017565	0.599038	0.185242	0.0186726	-0.107587	-0.0755146	0.0402946	0.413796
5	RECALL	PLÁŽ	-0.0417537	0.601103	0.17324	0.0332954	-0.191212	-0.0685219	0.0208077	0.427863
5	RECALL	SLÁMA	0.0197057	0.605795	0.196311	0.0498817	-0.149309	-0.0662728	0.0205615	0.409483
5	RECALL	ZLATO	-0.0178141	0.604643	0.179806	0.0345399	-0.0989923	-0.05842	0.0185572	0.424838
5	RECALL	VANA	-0.00345973	0.602591	0.207108	0.0566283	-0.140023	-0.0479707	0.00954267	0.395482
5	RECALL	STŮL	0.0321979	0.603418	0.182235	0.0272711	-0.124382	-0.0597579	0.0166046	0.421183
5	RECALL	RYBA	-0.0094385	0.633303	0.181905	0.0316333	-0.0781384	-0.0609696	0.017516	0.451398
5	RECALL	BALÓN	-0.0423598	0.647155	0.183033	0.0384481	-0.0544657	-0.0926951	0.0365667	0.464122
6	RECALL	TEHLA	3.64213e-05	0.634544	0.202863	0.059128	-0.178271	-0.0355451	0.00464286	0.431681
6	RECALL	ZNAK	0.00263091	0.666985	0.211493	0.05081	-0.0646207	-0.0503905	0.0122876	0.455491
6	RECALL	NEBO	0.00566569	0.604175	0.21114	0.0298479	-0.042467	-0.0448361	0.0116808	0.393035
6	RECALL	SLIMÁK	0.0138969	0.60754	0.174878	0.0336351	-0.115612	-0.0418158	0.00858428	0.432662
6	RECALL	FILM	0.0358496	0.636398	0.216237	0.013969	-0.102257	-0.0499827	0.0210991	0.420161
6	RECALL	SVET	4.74456e-05	0.638151	0.217635	0.0613621	-0.117593	-0.0485975	0.0182715	0.420516
6	RECALL	VLAK	0.0133763	0.670683	0.192092	0.0730609	-0.169279	-0.0630831	0.0177493	0.478591
6	RECALL	KNIHA	0.00689452	0.635347	0.19991	0.0397066	-0.145567	-0.0481637	0.0120834	0.435437
6	RECALL	OPICA	-0.0749981	0.723165	0.195871	0.0234688	-0.193283	-0.104997	0.0452374	0.527294
6	RECALL	ÚHOR	0.0049737	0.63097	0.195154	0.0313315	-0.12867	-0.0509266	0.0183113	0.435816
6	RECALL	ZLATO	-0.00501296	0.620042	0.200382	0.0520112	-0.155115	-0.0483782	0.010253	0.41966
6	RECALL	DVERE	0.0185607	0.661207	0.200972	0.0529991	-0.0833623	-0.0495868	0.0118486	0.460234
6	RECALL	TVÁR	-0.00518719	0.63937	0.182999	0.0440839	-0.131887	-0.0553614	0.0138319	0.45637
6	RECALL	ŠÍPKA	0.0212278	0.631556	0.218435	0.0150944	-0.161667	-0.0505486	0.0156553	0.413121
6	RECALL	KRYSA	0.00915548	0.655293	0.182361	0.0464553	-0.0520912	-0.0488444	0.00972966	0.472932
6	RECALL	PERLA	0.016711	0.650067	0.198498	0.03196	-0.0664165	-0.0512948	0.0178726	0.451569
6	RECALL	PRASA	-0.0276892	0.665957	0.204734	0.0808168	-0.0917142	-0.0455717	0.0108317	0.461222
6	RECALL	ZOBÁK	-0.0159075	0.664455	0.196843	0.027951	-0.137223	-0.0674172	0.0262887	0.467612
6	RECALL	BRÁNA	0.0159145	0.625353	0.177358	0.0316688	-0.0104239	-0.0493939	0.0123897	0.447995
6	RECALL	TRÁVA	-0.0108085	0.635697	0.184458	0.0405173	-0.171702	-0.0539799	0.0144162	0.451239
6	RECALL	PRST	-0.0169455	0.644488	0.202515	0.0478464	-0.1005	-0.0804957	0.0503475	0.441973
6	RECALL	ULICA	0.0174435	0.639337	0.197705	0.0346454	-0.146628	-0.0484306	0.010858	0.441632
6	RECALL	ČLN	0.0072431	0.625552	0.190423	0.0396626	-0.113665	-0.0465761	0.0116335	0.435129
6	RECALL	BLATO	-0.0147156	0.642025	0.193402	0.0506051	-0.108884	-0.0392429	0.00771434	0.448623
6	RECALL	KOLÁČ	-0.0109323	0.68551	0.175222	0.0455905	-0.186776	-0.0624172	0.0172249	0.510288
6	RECALL	HAD	0.017035	0.623659	0.187458	0.0261211	-0.15707	-0.0493945	0.0158361	0.436202
6	RECALL	REBRO	0.0177071	0.63315	0.192026	0.0213013	-0.124971	-0.0525071	0.017991	0.441124
6	RECALL	JAR	0.00532518	0.642815	0.193743	0.032862	-0.130905	-0.0453404	0.0092855	0.449071
6	RECALL	POHÁR	-0.00075039	0.646571	0.168933	0.0807653	-0.104614	-0.0397288	0.00611835	0.477639
6	RECALL	MEČ	-0.00519533	0.612294	0.20664	0.048348	-0.120562	-0.0450531	0.0100308	0.405654
6	RECALL	KRAVA	0.0217722	0.635992	0.179549	0.0401545	-0.0461254	-0.0642041	0.0159593	0.456443
6	RECALL	ĽAD	0.0176782	0.663887	0.20021	0.0626994	-0.0776215	-0.0541553	0.0159669	0.463677
6	RECALL	ŠATY	0.00834482	0.667511	0.208753	0.055123	-0.0657053	-0.0497339	0.0126469	0.458758
6	RECALL	KOREŇ	0.0513503	0.655725	0.199642	0.0178322	-0.124086	-0.0714612	0.0350419	0.456084
6	RECALL	VÁZA	-0.0478495	0.65797	0.199545	0.0592955	-0.0957626	-0.0666263	0.0301403	0.458425
6	RECALL	???	-0.00887775	0.601796	0.192272	0.0461843	-0.101897	-0.0497571	0.0129194	0.409523
11	RECALL	STAN	-0.00169715	0.621382	0.190365	0.0387518	-0.116442	-0.0538972	0.0135772	0.431017
11	RECALL	ELF	0.00237094	0.647968	0.156243	0.0392945	-0.0693106	-0.0665869	0.0229553	0.491725
11	RECALL	JELEŇ	-0.000147686	0.632833	0.205732	0.0530145	-0.125326	-0.0535989	0.0114463	0.427101
11	RECALL	ŠŤAVA	0.023932	0.625859	0.16271	0.0318552	-0.060397	-0.0792566	0.0242997	0.463149
11	RECALL	MOĽA	0.000305898	0.634371	0.191774	0.051908	-0.126865	-0.0654725	0.0205903	0.442597
11	RECALL	ULICA	-0.0080744	0.727965	0.180701	0.0544126	-0.129056	-0.133245	0.0704862	0.547265
11	RECALL	ŠATY	-0.0138946	0.663596	0.187072	0.0645304	-0.128887	-0.0572302	0.0156203	0.476525
11	RECALL	KOCKA	0.0243517	0.749867	0.158323	0.103395	-0.0944099	-0.289764	0.152737	0.591544
11	RECALL	HRACH	-0.00154293	0.617557	0.172799	0.0400465	-0.117493	-0.051003	0.0137633	0.444758
11	RECALL	KURA	0.0146126	0.643281	0.168489	0.0307686	-0.0568779	-0.0614288	0.0164211	0.474792
11	RECALL	BANKA	-0.0111711	0.609613	0.164388	0.0586803	-0.119863	-0.0435131	0.00826582	0.445225
11	RECALL	VÁZA	0.0292374	0.639134	0.185222	0.0437199	-0.160083	-0.0544304	0.0183154	0.453911
11	RECALL	FAZUĽA	-0.0526842	0.691891	0.183221	0.0474448	-0.13503	-0.110711	0.0446927	0.508669
11	RECALL	LAMPA	-0.032481	0.65703	0.185726	0.0227765	-0.109815	-0.0776879	0.0462567	0.471304
11	RECALL	TORTA	0.0179916	0.63008	0.162203	0.00269689	-0.0732499	-0.0683375	0.038143	0.467877
11	RECALL	ZOBÁK	-0.00472933	0.638623	0.17923	0.0504516	-0.159211	-0.0590463	0.0144016	0.459393
11	RECALL	HRNČEK	0.0320217	0.707756	0.205293	0.0375351	-0.077325	-0.0558104	0.0172423	0.502464
11	RECALL	SMETI	-0.0260826	0.626679	0.171687	0.0398066	-0.0481273	-0.0575456	0.0196259	0.454992
11	RECALL	FILM	0.000437967	0.61769	0.182746	0.0474316	-0.0921323	-0.0562113	0.0146886	0.434943
11	RECALL	PERO	0.00900217	0.627186	0.207056	0.044517	-0.156521	-0.0636002	0.0166299	0.42013
11	RECALL	KRTOK	0.0104895	0.606062	0.191202	0.0416664	-0.0908591	-0.0568407	0.0156011	0.41486
11	RECALL	TOAST	-0.030373	0.613994	0.196194	0.058075	-0.103525	-0.0482295	0.011468	0.4178
11	RECALL	HODINY	0.0052316	0.599199	0.179591	0.0443487	-0.11444	-0.0569933	0.0173735	0.419608
11	RECALL	VESLO	-0.0317725	0.625473	0.189391	0.0571058	-0.12844	-0.0568075	0.0212732	0.436082
11	RECALL	KVET	-0.0640293	0.68886	0.178821	0.0387643	-0.051002	-0.107915	0.0666531	0.510039
11	RECALL	SKALA	-0.0153215	0.712209	0.196381	0.0675496	-0.111418	-0.0746669	0.0181877	0.515828
11	RECALL	LOS	-0.0539993	0.664784	0.140568	0.0596761	-0.116763	-0.0786212	0.0346605	0.524216
11	RECALL	ELF	-0.0124383	0.604108	0.191205	0.0404353	-0.17114	-0.0550748	0.0176507	0.412903
11	RECALL	PES	0.0130862	0.637822	0.192002	0.0386124	-0.057847	-0.0674465	0.0291106	0.44582
11	RECALL	DRÚK	-0.105348	0.742467	0.18836	0.0972085	-0.119023	-0.0915341	0.0388929	0.554107
11	RECALL	TULEŇ	-0.00389331	0.629172	0.192284	0.0373569	-0.144335	-0.0513973	0.0125752	0.436887
11	RECALL	FLAUTA	-0.00390882	0.682732	0.171566	0.0502161	-0.138678	-0.0601137	0.0169125	0.511166
11	RECALL	ZUB	0.00429084	0.612927	0.178266	0.0354379	-0.148392	-0.0547414	0.0168989	0.434661
11	RECALL	KOZA	-0.00562336	0.626265	0.193407	0.0557528	-0.11946	-0.0536887	0.0151521	0.432858
11	RECALL	PARA	-0.0122009	0.632342	0.175378	0.0566865	-0.136929	-0.0505487	0.011848	0.456964
11	RECALL	ZÁMOK	-0.00232592	0.640625	0.201942	0.0315903	-0.124374	-0.0694834	0.0258945	0.438683
11	RECALL	BOMBA	-0.00455838	0.61683	0.182394	0.025798	-0.027266	-0.0497879	0.0154111	0.434436
11	RECALL	POSTEĽ	0.0198948	0.613629	0.177737	0.0492225	-0.16334	-0.0592247	0.0176586	0.435893
11	RECALL	DREZ	-0.00412845	0.616165	0.19373	-0.0330873	-0.0671257	-0.0760853	0.056281	0.422435
11	RECALL	VLAJKA	0.0127801	0.695236	0.188391	0.0340078	-0.136558	-0.109057	0.041132	0.506845
11	RECALL	KOREŇ	0.0199158	0.626241	0.189383	0.056308	-0.0834693	-0.0702112	0.0213857	0.436857
11	RECALL	ŽERIAV	-0.0175804	0.600971	0.192057	0.0259857	-0.184352	-0.0629151	0.0269293	0.408914
11	RECALL	HRABIE	-0.114961	0.659499	0.166431	0.0444311	-0.107194	-0.0902032	0.0342792	0.493067
11	RECALL	UCHO	0.0416234	0.602005	0.183373	0.0347129	-0.0954105	-0.0556799	0.0184586	0.418632
11	RECALL	MATRAC	-0.00733951	0.604551	0.174227	0.0494398	-0.033742	-0.0564127	0.0176117	0.430324
11	RECALL	KAMEŇ	-0.0399608	0.692298	0.15976	0.0700725	-0.0718382	-0.0633065	0.0189618	0.532538
11	RECALL	RUŽA	0.054397	0.672291	0.216177	0.0493061	-0.127677	-0.109637	0.0463256	0.456114
11	RECALL	BUBON	-0.0192509	0.664708	0.1714	0.0598008	-0.104301	-0.113858	0.064667	0.493308
11	RECALL	SRDCA	-0.0622404	0.641406	0.153488	0.0519832	-0.0604036	-0.0584918	0.0153953	0.487918
11	RECALL	ŠÉF	-0.000735789	0.609364	0.190163	0.0481272	-0.0417825	-0.0519856	0.0134052	0.419201
11	RECALL	NEBO	0.00131073	0.623409	0.187602	0.0448749	-0.0897697	-0.0467985	0.0132493	0.435807
11	RECALL	MAČKA	0.0080883	0.653384	0.18188	0.0284612	-0.116221	-0.0769827	0.0467345	0.471505
11	RECALL	PAŽA	-0.0846769	0.658502	0.184932	0.0522052	-0.0847966	-0.089867	0.0424686	0.47357
11	RECALL	STĹP	0.028177	0.609267	0.190775	0.0446317	-0.0746818	-0.0682367	0.0372468	0.418492
11	RECALL	CHLIEB	0.00638358	0.631102	0.185563	0.0471446	-0.069457	-0.0482496	0.0103529	0.445538
11	RECALL	ŠÍPKA	0.014886	0.635126	0.192097	0.0580122	-0.0991873	-0.0692303	0.0197568	0.44303
11	RECALL	TEĽA	0.057477	0.650852	0.184614	0.0305829	-0.172208	-0.0607881	0.0209828	0.466238
11	RECALL	PRASA	-0.0169491	0.587697	0.207932	0.0332821	-0.145325	-0.0600021	0.0205834	0.379765
11	RECALL	HUSI	0.0021322	0.672901	0.161223	0.0550112	-0.123824	-0.0945586	0.0393352	0.511678
11	RECALL	ZNAK	0.0277025	0.682882	0.144969	0.07354	-0.0312077	-0.0945143	0.0376585	0.537913
11	RECALL	SOVA	-0.0122709	0.609847	0.172053	0.0553402	-0.107674	-0.0524191	0.0106117	0.437794
11	RECALL	ÚSTA	-0.000731825	0.646535	0.184466	0.0486129	-0.0834916	-0.0699729	0.0271638	0.462069
13	RECALL	FAZOLE	0.0215701	0.622851	0.135511	0.000965137	-0.110693	-0.145958	0.0651856	0.487341
13	RECALL	KEŘ	-0.00873533	0.652186	0.0836427	0.0477983	-0.107255	-0.123246	0.0425294	0.568544
13	RECALL	AUTO	0.00896815	0.62917	0.0985198	0.0578416	-0.115108	-0.12117	0.0399965	0.53065
13	RECALL	KNIHA	-0.0342244	0.607374	0.183157	0.0638762	-0.0960938	-0.0934769	0.0301669	0.424217
13	RECALL	PRST	-0.0305673	0.619426	0.158659	0.0319158	-0.0835455	-0.0853336	0.0252541	0.460767
13	RECALL	ZUB	-0.0643982	0.605323	0.135751	0.0378644	-0.0565398	-0.0900373	0.0305488	0.469572
13	RECALL	LISTÍ	-0.0333227	0.574544	0.175148	0.0256209	-0.104738	-0.141362	0.0812693	0.399396
13	RECALL	MUŠLE	-0.0523256	0.582671	0.136256	0.020752	-0.084816	-0.115136	0.0386675	0.446415
13	RECALL	LŽÍCE	0.0215746	0.611767	0.153165	0.0634971	-0.133397	-0.0825284	0.0182215	0.458603
13	RECALL	SRST	-0.0692314	0.577481	0.136505	0.0522366	-0.100211	-0.0876617	0.0250479	0.440976
13	RECALL	ŠNEK	0.0172427	0.59485	0.143905	0.056227	-0.0273691	-0.0737016	0.01482	0.450945
13	RECALL	KRTEK	-0.101104	0.614649	0.156358	0.0546517	-0.181356	-0.0722879	0.0133252	0.458291
13	RECALL	DŮL	-0.0539907	0.585515	0.150842	0.0606593	-0.0824535	-0.0783463	0.020511	0.434673
13	RECALL	HRÁCH	0.0308816	0.611932	0.153144	0.0609327	-0.0565741	-0.0870509	0.0219655	0.458788
13	RECALL	TOUST	-0.0184328	0.609706	0.134097	0.0473097	-0.0585883	-0.0766845	0.01814	0.475609
13	RECALL	JISKRA	-0.00385112	0.635511	0.151676	0.0871702	-0.133969	-0.114508	0.0326686	0.483835
13	RECALL	MUŠLE	0.000528715	0.581495	0.135556	0.0579967	-0.0872296	-0.100339	0.0253265	0.445939
13	RECALL	PAŽE	0.0244253	0.595046	0.168592	0.0682467	-0.121042	-0.0943397	0.0324267	0.426453
13	RECALL	VLAJKA	0.00366273	0.622105	0.144427	0.0628945	-0.0598404	-0.0889054	0.038397	0.477678
13	RECALL	KOLEJ	-0.0161272	0.651599	0.143234	0.0536064	-0.0955866	-0.0988057	0.0312455	0.508365
13	RECALL	PLOT	0.0662681	0.61821	0.147826	0.0469454	-0.106105	-0.0827054	0.0191362	0.470384
13	RECALL	SKÁLA	-0.0317239	0.604727	0.154984	0.0403169	-0.0728295	-0.0992462	0.0318896	0.449743
13	RECALL	LIST	-0.0292526	0.618986	0.157381	0.0627057	-0.0205001	-0.0881612	0.0273745	0.461605
13	RECALL	MOL	-0.0514808	0.583695	0.130442	0.0390021	-0.0691022	-0.0920353	0.0299145	0.453253
13	RECALL	NÁBYTEK	-0.00156099	0.575726	0.15132	0.063712	-0.0779307	-0.077001	0.0142954	0.424405
13	RECALL	SLÁMA	0.027757	0.63039	0.160464	0.0650707	-0.149814	-0.0802218	0.0139005	0.469926
13	RECALL	MOL	0.0335145	0.691282	0.144272	0.0122694	-0.0931318	-0.143926	0.0732932	0.54701
13	RECALL	HOUBIČKA	-0.00715053	0.560386	0.148877	0.039788	-0.168894	-0.0800785	0.0244235	0.411509
13	RECALL	VODA	-0.0193116	0.555024	0.157455	-0.00222295	-0.123105	-0.107045	0.0395702	0.397569
13	RECALL	PONOŽKA	-0.0251027	0.566134	0.147263	0.0307841	-0.131257	-0.0932842	0.023916	0.418871
13	RECALL	KLACEK	-0.0164639	0.596529	0.137277	0.0773901	-0.0339031	-0.0749318	0.0153866	0.459252
13	RECALL	MISKA	-0.0278695	0.577363	0.138903	0.0194899	-0.062332	-0.0879842	0.0267759	0.43846
13	RECALL	DUB	0.0633328	0.596848	0.155228	0.048838	-0.10056	-0.116186	0.0546037	0.441621
13	RECALL	OPICE	-0.0345572	0.592828	0.143125	0.0507271	-0.0949191	-0.0872234	0.0193069	0.449703
3	ENCODE	ZUBY	-0.00522536	0.646492	0.155898	0.055689	-0.0958368	-0.128343	0.0467733	0.490595
3	ENCODE	OPICE	0.0380945	0.591851	0.184898	0.0257896	-0.0898825	-0.0688257	0.0156109	0.406953
3	ENCODE	JISKRA	0.0157451	0.658265	0.157353	0.0389886	-0.100735	-0.0652152	0.0160387	0.500912
3	ENCODE	PRASE	0.0306204	0.638148	0.15402	0.0767302	-0.144918	-0.0738309	0.0223358	0.484127
3	ENCODE	KVĚT	-0.0401852	0.677961	0.159464	0.0774045	-0.121867	-0.0796918	0.0314471	0.518497
3	ENCODE	STROM	-0.00130243	0.667288	0.155044	0.0679408	-0.0894123	-0.0893429	0.0321225	0.512244
3	ENCODE	PERO	0.0230223	0.639227	0.163657	0.0616071	-0.0897938	-0.0760543	0.0209672	0.47557
3	ENCODE	BAZÉN	-0.00877807	0.609622	0.162264	0.0477058	-0.0535426	-0.072222	0.0195954	0.447357
3	ENCODE	STŮL	-0.00225985	0.605066	0.155915	0.0345262	-0.169001	-0.0953002	0.0274092	0.449151
3	ENCODE	VRÁNA	0.0289908	0.621704	0.186081	0.00259087	-0.123681	-0.0949998	0.0422558	0.435623
3	ENCODE	SLOUP	-0.00592889	0.661711	0.174674	0.0746548	-0.0532106	-0.0747863	0.0280777	0.487037
3	ENCODE	VÁZA	-0.042591	0.620737	0.17082	0.0421133	-0.207516	-0.0699318	0.0153817	0.449917
3	ENCODE	SRDCE	0.0348226	0.593312	0.167158	0.0383371	-0.0693133	-0.093655	0.0332824	0.426154
3	ENCODE	ÚHOŘ	0.0249939	0.603998	0.162279	0.0448835	-0.0555766	-0.0741033	0.0225895	0.441719
3	ENCODE	VLNA	-0.028264	0.588006	0.17697	0.0287943	-0.136542	-0.0644679	0.015296	0.411035
3	ENCODE	ŠIŠKA	0.0435933	0.630036	0.15757	0.0472018	-0.148271	-0.0774521	0.0258611	0.472467
3	ENCODE	ŽEBRO	-0.000504749	0.61124	0.164968	0.0555123	-0.155338	-0.079814	0.0445165	0.446272
3	ENCODE	OVCE	0.0348988	0.59485	0.170764	0.0322378	-0.0992823	-0.0692649	0.0212335	0.424087
3	ENCODE	KOPYTO	-0.0247657	0.687049	0.152967	0.0991301	-0.119666	-0.147866	0.0967248	0.534082
3	ENCODE	JELEN	-0.00683103	0.575406	0.156908	-0.0146145	-0.110563	-0.0852767	0.043522	0.418497
3	ENCODE	BRADA	-0.000280683	0.651703	0.168706	0.0359165	-0.18709	-0.0788483	0.0256478	0.482996
3	ENCODE	ZÁMEK	0.0158571	0.590915	0.189108	0.0257076	-0.0381017	-0.0667386	0.0150863	0.401807
3	ENCODE	MLÉKO	-0.00913014	0.604445	0.169102	0.0397651	-0.0161487	-0.0845645	0.0321626	0.435343
3	ENCODE	LED	0.0159269	0.632947	0.168191	0.0307078	-0.101419	-0.0751779	0.0235139	0.464756
3	ENCODE	ČLUN	0.0302848	0.614029	0.185612	0.0134556	-0.108831	-0.0800902	0.0276295	0.428416
3	ENCODE	AUTO	-0.0147915	0.610153	0.148027	0.0514242	-0.0433167	-0.0850632	0.0172178	0.462126
3	ENCODE	ZOBÁK	-0.0135849	0.617282	0.157769	0.0432994	-0.104099	-0.0866454	0.023216	0.459513
3	ENCODE	LIŠKA	0.0510974	0.636549	0.164621	0.0238178	-0.0812727	-0.0798341	0.0300584	0.471928
3	ENCODE	MATRACE	-0.0153391	0.608597	0.151325	0.0362894	-0.0905458	-0.0705754	0.0221015	0.457272
3	ENCODE	LANO	0.0474864	0.56703	0.163387	0.0211065	-0.150892	-0.089387	0.0403433	0.403643
3	ENCODE	KOSTKA	0.0362656	0.623065	0.159795	0.0319451	-0.0312257	-0.0808516	0.0206937	0.463269
3	ENCODE	KUŘE	-0.0130689	0.599024	0.176643	0.0359433	-0.0891599	-0.0813844	0.0315185	0.422381
3	ENCODE	VÍNO	0.00808489	0.604803	0.210532	0.0302947	-0.160052	-0.0908893	0.0614794	0.394271
3	ENCODE	SRST	0.0650936	0.625144	0.175705	0.0601282	-0.184001	-0.0913843	0.028772	0.44944
3	ENCODE	HRÁBĚ	0.000457745	0.627016	0.188569	0.0624945	-0.170628	-0.0754581	0.0171765	0.438447
3	ENCODE	MEČ	0.013627	0.600572	0.179935	0.0617016	-0.1685	-0.0804256	0.026447	0.420637
3	ENCODE	PERLA	0.00684199	0.626152	0.202497	0.0613716	-0.189598	-0.0776802	0.0191272	0.423655
3	ENCODE	PĚNA	0.00937049	0.624146	0.173795	0.0453181	-0.0348788	-0.0928422	0.038241	0.450351
3	ENCODE	VLAK	-0.0229626	0.67358	0.147749	0.0738885	-0.0317803	-0.14508	0.0689909	0.525832
3	ENCODE	MOST	-0.012387	0.624374	0.171586	0.0527737	-0.0441106	-0.0875357	0.0264659	0.452788
3	ENCODE	UBRUS	0.00364117	0.589757	0.173478	0.0504161	-0.167299	-0.0550256	0.00801959	0.416279
3	ENCODE	SOVA	0.0111088	0.656008	0.163964	0.0641549	-0.140293	-0.132348	0.0427013	0.492043
3	ENCODE	JEŘÁB	-0.0886867	0.634391	0.164731	0.0339469	-0.0742494	-0.0766566	0.0204643	0.469661
3	ENCODE	NOS	0.0183485	0.611127	0.162317	0.059485	-0.0730109	-0.0729677	0.0138506	0.44881
3	ENCODE	DLAŇ	0.0427988	0.607245	0.19785	0.041185	-0.100308	-0.0704002	0.0242316	0.409394
3	ENCODE	TVÁŘ	0.0442069	0.609429	0.156773	0.0590496	-0.145592	-0.092266	0.0291312	0.452656
3	ENCODE	ČAJ	-0.0317266	0.623694	0.189282	0.0509771	-0.0439818	-0.0703081	0.0228767	0.434412
3	ENCODE	HUSY	-0.0129123	0.674032	0.148045	0.0733779	-0.149999	-0.0836728	0.0240572	0.525987
3	ENCODE	PASTA	-0.0105796	0.604973	0.188222	0.0533059	-0.107106	-0.087563	0.0295195	0.416751
3	ENCODE	PALEC	0.0251258	0.649253	0.15156	0.02945	-0.149146	-0.126726	0.0637992	0.497694
3	ENCODE	KOPEC	-0.00156163	0.599169	0.167654	0.0547822	-0.105906	-0.06773	0.0169014	0.431515
3	ENCODE	PTÁK	0.00889092	0.589465	0.154164	0.0328446	-0.115519	-0.0756435	0.0259072	0.435301
3	ENCODE	TOUST	0.0105898	0.587715	0.159366	0.0538987	-0.05515	-0.0719374	0.0239779	0.428349
3	ENCODE	TELE	-0.011529	0.590841	0.185195	0.0445876	-0.133131	-0.0583695	0.0112577	0.405646
3	ENCODE	JARO	0.0202498	0.618585	0.181952	0.0362726	-0.0966391	-0.103585	0.0373449	0.436633
3	ENCODE	VČELA	0.0154245	0.633013	0.152125	0.0547937	-0.104885	-0.0817742	0.0179565	0.480888
3	ENCODE	MAPA	-0.0137053	0.613042	0.154188	0.0391385	-0.0960598	-0.0742128	0.0189496	0.458854
3	ENCODE	BOTA	0.00045234	0.619038	0.156483	0.0486733	-0.0393555	-0.0893859	0.0320381	0.462556
3	ENCODE	PLOT	0.00413936	0.645465	0.132581	0.0573134	-0.043641	-0.068219	0.016071	0.512885
3	ENCODE	MULA	0.0302121	0.610861	0.183028	0.048577	-0.17976	-0.0774786	0.0277375	0.427833
3	ENCODE	DÓZA	0.000856724	0.637524	0.155884	0.0586766	-0.0548471	-0.0718272	0.0161494	0.48164
3	ENCODE	NEBE	-0.01211	0.569733	0.17929	0.043582	-0.179963	-0.0590555	0.0127104	0.390444
3	ENCODE	VANA	-0.00741353	0.588764	0.161066	0.0547273	-0.0574402	-0.0638864	0.0112658	0.427699
3	ENCODE	LAMPA	0.00888825	0.588538	0.206327	0.0289516	-0.0710571	-0.0644213	0.0134435	0.382211
3	ENCODE	BOMBA	0.0178267	0.595683	0.180343	0.053146	-0.104157	-0.0625937	0.0138663	0.415339
3	ENCODE	FILM	0.0393953	0.610371	0.171292	0.0581964	-0.0844924	-0.065217	0.0161598	0.43908
3	ENCODE	VOZÍK	0.00544475	0.609479	0.178927	0.0585268	-0.065242	-0.057358	0.014759	0.430552
3	ENCODE	BANKA	0.00906637	0.618743	0.145082	0.0419833	-0.104938	-0.0785229	0.0240319	0.473661
3	ENCODE	POSTEL	0.0182923	0.591124	0.178881	0.0221332	-0.102181	-0.0669949	0.0150665	0.412243
3	ENCODE	ZLATO	-0.0230592	0.615088	0.162045	0.0543623	-0.103038	-0.0655432	0.0151514	0.453043
3	ENCODE	STAN	0.00365607	0.636325	0.145534	0.0511231	-0.184838	-0.0981427	0.0328369	0.490791
3	ENCODE	ŠATY	-0.0245635	0.680377	0.163791	0.0904446	-0.178796	-0.0650583	0.013643	0.516586
3	ENCODE	DORT	-0.00181679	0.609785	0.163873	0.058916	-0.0727741	-0.0922116	0.0268763	0.445912
3	ENCODE	ELF	-0.0384449	0.636589	0.148063	0.00360182	-0.153334	-0.0874124	0.0336347	0.488526
3	ENCODE	MRAK	0.00972789	0.608138	0.159281	0.0588249	-0.159176	-0.0715228	0.02176	0.448857
3	ENCODE	VLAJKA	-0.00202398	0.601263	0.160001	0.055783	-0.1704	-0.0597846	0.010709	0.441262
3	ENCODE	LIST	-0.034296	0.621442	0.176081	0.0525485	-0.0847053	-0.111952	0.0583531	0.445361
3	ENCODE	LOS	0.009092	0.648795	0.172696	0.0769144	-0.117723	-0.0885898	0.0286403	0.476099
3	ENCODE	SOUDCE	-0.0046099	0.64377	0.176849	0.0564989	-0.0890675	-0.0912284	0.0249161	0.466921
3	ENCODE	ULICE	3.1733e-05	0.613938	0.146392	0.0300528	-0.0644566	-0.112338	0.0407347	0.467546
3	ENCODE	ZUB	0.00140429	0.614954	0.177622	0.0573559	-0.114501	-0.0852022	0.0334413	0.437331
3	ENCODE	PES	0.0191673	0.631935	0.181368	0.0677216	-0.1482	-0.109614	0.0554111	0.450567
3	ENCODE	SŮL	-0.0252412	0.643565	0.165467	0.0604338	-0.0971986	-0.0674491	0.0137049	0.478099
3	ENCODE	RÝŽE	-0.043262	0.683214	0.136639	0.094713	-0.0772295	-0.181299	0.12695	0.546574
3	ENCODE	MISKA	0.00373478	0.607217	0.166998	0.0194212	-0.0891757	-0.0770646	0.0210785	0.440219
3	ENCODE	MOL	-0.00265394	0.603149	0.160341	0.0094889	-0.0532831	-0.118661	0.0857608	0.442808
3	ENCODE	SMETÍ	-0.0191303	0.604015	0.161817	0.0347362	-0.039989	-0.0638511	0.0144272	0.442199
3	ENCODE	PRST	-0.0138053	0.578629	0.173826	0.042086	-0.115139	-0.0571202	0.0115359	0.404803
3	ENCODE	OVOCE	-0.00245027	0.603289	0.179907	0.0534035	-0.0899082	-0.0722461	0.0212313	0.423382
3	ENCODE	BUBEN	0.0149492	0.625217	0.176556	0.0435196	-0.125208	-0.0797866	0.023701	0.448661
5	ENCODE	LED	-0.00012356	0.606409	0.168298	0.047652	-0.0463929	-0.0550566	0.0160371	0.438111
5	ENCODE	LAMPA	0.00144475	0.593277	0.153864	0.02703	-0.179231	-0.0576515	0.0131597	0.439413
5	ENCODE	SLOUP	0.00516176	0.616587	0.163716	0.0437665	-0.104119	-0.0612974	0.0200537	0.45287
5	ENCODE	TOUST	0.0110823	0.615585	0.194467	0.0300861	-0.182908	-0.0613007	0.0190611	0.421119
5	ENCODE	STEAK	0.0851799	0.614338	0.159673	0.00782777	-0.0946032	-0.0824839	0.0270449	0.454665
5	ENCODE	SŮL	-0.0114265	0.59206	0.187923	0.019991	-0.0652373	-0.0621349	0.0175325	0.404137
5	ENCODE	ULICE	0.00112254	0.611896	0.180838	0.0649861	-0.14433	-0.0613006	0.0176937	0.431058
5	ENCODE	SMETÍ	0.0445273	0.610588	0.183457	0.0485994	-0.0500738	-0.0660542	0.021702	0.427131
5	ENCODE	KOLÁČ	0.0470681	0.635434	0.181363	0.0378897	-0.148209	-0.0663891	0.0259938	0.454071
5	ENCODE	JELEN	0.00555588	0.617871	0.15079	0.052333	-0.0977146	-0.0650537	0.0237961	0.467081
5	ENCODE	PRST	0.00885028	0.622385	0.191407	0.0441721	-0.144824	-0.0561686	0.0141673	0.430979
5	ENCODE	KOPEC	0.0110918	0.612942	0.201921	0.0488927	-0.114522	-0.0575101	0.0118254	0.411021
5	ENCODE	VOZÍK	-0.013779	0.892235	0.184098	0.225014	-0.143295	-0.368312	0.262923	0.708137
5	ENCODE	MOST	0.0271865	0.614963	0.18841	0.0439822	-0.0696949	-0.0538454	0.0112653	0.426553
5	ENCODE	STROM	-0.0691748	0.791129	0.155393	0.227865	-0.129215	-0.12617	0.0444929	0.635736
5	ENCODE	DŮL	0.00735743	0.633831	0.174846	0.0626769	-0.1144	-0.0672414	0.0154408	0.458985
5	ENCODE	HAD	-0.00357983	0.590179	0.16876	0.0374885	-0.0717884	-0.0575518	0.0201575	0.421419
5	ENCODE	ÚSTA	-0.0131734	0.650326	0.160374	0.0609216	-0.0978819	-0.164109	0.109645	0.489953
5	ENCODE	SLÁMA	-0.0752653	0.642299	0.186138	0.0384976	-0.0477283	-0.0952665	0.0575921	0.45616
5	ENCODE	OCAS	0.0279585	0.643355	0.18146	0.0387922	-0.124838	-0.0760233	0.0184737	0.461895
5	ENCODE	TVÁŘ	0.00155067	0.61584	0.176314	0.0492803	-0.111261	-0.0601179	0.0109082	0.439526
5	ENCODE	ROHOŽ	-0.0104884	0.576042	0.174981	0.0356543	-0.176182	-0.0487719	0.00854616	0.401061
5	ENCODE	KOPYTO	0.00330928	0.646095	0.194801	0.0453406	-0.0869992	-0.063643	0.0170882	0.451294
5	ENCODE	ZNAK	0.0745276	0.623554	0.180649	0.0354587	-0.133964	-0.093462	0.0360176	0.442905
5	ENCODE	ŠŤÁVA	-0.000733044	0.628067	0.186519	0.0537863	-0.181054	-0.0544752	0.0127924	0.441549
5	ENCODE	ŠATY	-0.00603266	0.61038	0.153366	0.0441272	-0.108543	-0.0745465	0.0224749	0.457015
5	ENCODE	KNIHA	0.00185592	0.619766	0.181109	0.0512348	-0.212042	-0.0554773	0.0114081	0.438658
5	ENCODE	VLNA	0.0230018	0.578165	0.183829	0.0420768	-0.0979572	-0.0563977	0.0145733	0.394336
5	ENCODE	ČERV	-0.0104386	0.62534	0.164546	0.0246653	-0.127179	-0.0649979	0.023611	0.460794
5	ENCODE	VANA	-0.00107596	0.644509	0.159731	0.0256869	-0.0768609	-0.0625461	0.0154828	0.484778
5	ENCODE	BAZÉN	-0.00736058	0.612438	0.184351	0.0454199	-0.152497	-0.0567059	0.014928	0.428087
5	ENCODE	PRASE	-0.000684983	0.638925	0.19094	0.0551631	-0.0739422	-0.0602272	0.0163652	0.447986
5	ENCODE	FAZOLE	0.0137463	0.619593	0.184585	0.0463867	-0.14688	-0.0700523	0.019065	0.435008
5	ENCODE	OVOCE	0.00040138	0.593161	0.183079	0.0343678	-0.125759	-0.0660802	0.017511	0.410082
5	ENCODE	ŠÉF	0.0235452	0.639786	0.202333	0.0387747	-0.179778	-0.0475821	0.00962375	0.437453
5	ENCODE	VĚTRÁK	-0.0037252	0.653763	0.176397	0.0688743	-0.0507833	-0.0564726	0.0133213	0.477365
5	ENCODE	HRNEK	0.00576306	0.60452	0.196426	0.0517612	-0.0828456	-0.0569231	0.0133262	0.408095
5	ENCODE	POSTEL	-0.00410211	0.634698	0.170863	0.0533356	-0.0773664	-0.0543989	0.00857446	0.463835
5	ENCODE	ŠNEK	-0.0084865	0.602298	0.198631	0.042101	-0.126805	-0.0663621	0.0201733	0.403666
5	ENCODE	TELE	-0.0116499	0.595304	0.170731	0.0379967	-0.110081	-0.0667625	0.0288487	0.424574
5	ENCODE	BLECHA	0.0198809	0.625159	0.184029	0.0411656	-0.122155	-0.0475348	0.00957588	0.441131
5	ENCODE	PĚNA	-0.00553032	0.604324	0.189766	0.0477083	-0.120823	-0.0580518	0.0162777	0.414558
5	ENCODE	ZOBÁK	-0.000966983	0.610539	0.153903	0.0243849	-0.0771884	-0.0606118	0.0201772	0.456636
5	ENCODE	DŘEZ	-0.0165745	0.63046	0.17858	0.0474586	-0.0975427	-0.0713157	0.0240916	0.451881
5	ENCODE	DORT	-0.00398908	0.647901	0.180416	0.0479606	-0.0847913	-0.0480709	0.00815533	0.467485
5	ENCODE	MOŘE	0.00389736	0.614587	0.169846	0.0307803	-0.0997145	-0.0673744	0.0227762	0.44474
5	ENCODE	FILM	-0.00631176	0.595549	0.165041	0.0437785	-0.143303	-0.0535334	0.0127489	0.430508
5	ENCODE	HRÁBĚ	0.00259575	0.614394	0.183473	0.0554546	-0.115184	-0.0540907	0.0129057	0.430921
5	ENCODE	TANK	0.0022391	0.593983	0.17867	0.0407279	-0.127267	-0.0649782	0.0311691	0.415312
5	ENCODE	VLAK	-0.0159383	0.625814	0.197413	0.012399	-0.08721	-0.0741503	0.0214172	0.4284
5	ENCODE	PÁRA	-0.0218592	0.609383	0.163813	0.0105128	-0.0891797	-0.067392	0.0266444	0.44557
5	ENCODE	MUŠLE	-0.00593744	0.609275	0.159999	0.0281781	-0.0953229	-0.0646539	0.0197571	0.449276
5	ENCODE	PERLA	0.0114961	0.635055	0.196371	0.0427443	-0.167389	-0.115502	0.0463364	0.438684
5	ENCODE	ZEM	0.0182919	0.592082	0.173746	0.0423327	-0.0660501	-0.0493754	0.0102777	0.418337
5	ENCODE	MYŠ	0.0142391	0.627124	0.181404	0.0360871	-0.118533	-0.0668612	0.0200208	0.44572
5	ENCODE	HODINY	0.0127608	0.614149	0.169845	0.0402885	-0.088847	-0.0678076	0.0195811	0.444304
5	ENCODE	MRAK	0.038327	0.614401	0.178173	0.0274778	-0.0236806	-0.0561165	0.0171923	0.436227
5	ENCODE	ŠIPKA	0.000155895	0.60927	0.170349	0.0516769	-0.087898	-0.0614092	0.0165336	0.438921
5	ENCODE	VLK	0.00943552	0.602466	0.172159	0.0423942	-0.0138012	-0.0528018	0.0117823	0.430307
5	ENCODE	KOSTKA	0.0014393	0.5921	0.185256	0.0347211	-0.0744427	-0.0499321	0.00973537	0.406845
5	ENCODE	KEŘ	-0.00566071	0.623744	0.203377	0.045713	-0.182984	-0.0568876	0.0145812	0.420367
5	ENCODE	HRÁCH	-0.0119962	0.583729	0.181412	0.0416638	-0.0642353	-0.0529543	0.0105979	0.402317
5	ENCODE	UCHO	0.00753855	0.61237	0.185004	0.0444645	-0.0754342	-0.0555589	0.0123129	0.427366
5	ENCODE	KOŘEN	-0.00113324	0.632767	0.173195	0.0705551	-0.170555	-0.0609114	0.0169035	0.459572
5	ENCODE	TAŠKA	0.0342118	0.605938	0.195526	0.0325285	-0.114984	-0.0696137	0.02849	0.410411
5	ENCODE	SKÁLA	0.00532995	0.62251	0.188075	0.0412889	-0.168245	-0.0667462	0.0257508	0.434435
5	ENCODE	NEBE	-0.00475306	0.593089	0.182202	0.0429202	-0.149904	-0.0574097	0.013193	0.410887
5	ENCODE	JARO	-0.00769713	0.620524	0.177842	0.0348637	-0.125735	-0.0728866	0.0218259	0.442682
5	ENCODE	JISKRA	-0.00145897	0.610314	0.174195	0.041245	-0.090994	-0.0620448	0.0184316	0.436119
5	ENCODE	SPORÁK	0.00662672	0.6072	0.206634	0.0385512	-0.204077	-0.0624239	0.0229347	0.400566
5	ENCODE	VESLO	0.00532584	0.613318	0.157956	0.0368967	-0.0884098	-0.0570381	0.0157402	0.455362
5	ENCODE	BUBEN	0.0193212	0.611982	0.173831	0.0161925	-0.102012	-0.0605	0.0228918	0.438151
5	ENCODE	NOHA	0.00329282	0.629709	0.160615	0.0478174	-0.152734	-0.088936	0.0466785	0.469094
5	ENCODE	PŘÍKOP	0.0221998	0.641379	0.192957	0.0131775	-0.157912	-0.0660961	0.0184851	0.448422
5	ENCODE	POŠTA	0.00173096	0.592334	0.18071	0.0058189	-0.0656006	-0.091784	0.044022	0.411624
5	ENCODE	GALOŠE	0.0100735	0.636488	0.183347	0.0533547	-0.113344	-0.057239	0.0113777	0.453141
5	ENCODE	BANKA	0.0238496	0.591245	0.172935	0.0443796	-0.10534	-0.0637627	0.0169203	0.41831
5	ENCODE	KOZA	-0.0114174	0.5989	0.192094	0.0514496	-0.121927	-0.0553263	0.0142009	0.406806
5	ENCODE	KRÁVA	-0.00700397	0.569935	0.176479	0.0242054	-0.0913697	-0.0542035	0.0135418	0.393455
5	ENCODE	MÝDLO	0.00671578	0.606382	0.182716	0.0496063	-0.143877	-0.0708175	0.0400896	0.423667
5	ENCODE	ŽEBRO	-0.01408	0.628911	0.181205	0.0491979	-0.149788	-0.0616315	0.0192666	0.447705
5	ENCODE	POKOJ	0.0272227	0.60042	0.166456	0.0558331	-0.136813	-0.0626516	0.0180439	0.433964
5	ENCODE	BRÁNA	0.029213	0.633951	0.169819	0.0421565	-0.110468	-0.075802	0.0279021	0.464132
5	ENCODE	JEŘÁB	-0.0207286	0.617976	0.177659	0.0377912	-0.0549607	-0.0751271	0.035615	0.440317
5	ENCODE	SRDCE	0.0193221	0.644963	0.166712	0.0542464	-0.0981218	-0.0631977	0.0173313	0.478252
5	ENCODE	KOČKA	0.0128195	0.615807	0.184026	0.0257793	-0.152645	-0.068655	0.0291873	0.431781
5	ENCODE	PTÁK	-0.00541014	0.623266	0.178984	0.0530616	-0.130275	-0.0617258	0.0149412	0.444282
5	ENCODE	LANO	0.00568374	0.597392	0.168221	0.0535312	-0.0753646	-0.0570868	0.011169	0.429171
5	ENCODE	PAŽE	0.0333573	0.61847	0.190034	0.0422685	-0.208586	-0.0528813	0.0126577	0.428436
5	ENCODE	FARMA	-0.0364907	0.591009	0.174478	0.0435285	-0.0725305	-0.0617974	0.0169709	0.416531
6	ENCODE	LYŽICA	-0.00698204	0.608825	0.194303	0.0437744	-0.13291	-0.0470779	0.013524	0.414522
6	ENCODE	ZLATO	0.0200377	0.647109	0.208277	0.0461866	-0.198199	-0.0486667	0.0138324	0.438833
6	ENCODE	NEBO	0.00413785	0.640108	0.195136	0.0453014	-0.203436	-0.0495308	0.0139958	0.444971
6	ENCODE	MOST	-0.0259491	0.614286	0.191345	0.0199246	-0.0727856	-0.0587289	0.0231549	0.422941
6	ENCODE	BUBON	-0.0176334	0.585884	0.187991	0.0314155	-0.128662	-0.0506064	0.0179878	0.397893
6	ENCODE	STEAK	-0.00580525	0.634923	0.191072	0.0180306	-0.127979	-0.0477433	0.0139299	0.443851
6	ENCODE	SVET	-0.000780623	0.63036	0.193111	0.0338361	-0.0224261	-0.0503247	0.0150981	0.437249
6	ENCODE	KVET	-0.00740438	0.619739	0.197952	0.0460237	-0.143624	-0.0459472	0.0104841	0.421788
6	ENCODE	NIŤ	0.0219192	0.629381	0.186678	0.0383698	-0.106296	-0.048985	0.0200703	0.442704
6	ENCODE	SRDCE	0.0312156	0.66505	0.192291	0.0499098	-0.0753086	-0.0509324	0.0128036	0.472759
6	ENCODE	LIST	0.0148255	0.61793	0.191298	0.0216428	-0.125604	-0.0578284	0.029812	0.426632
6	ENCODE	MEČ	0.00671167	0.652183	0.205693	0.0393161	-0.16178	-0.0444108	0.00860821	0.44649
6	ENCODE	NOHA	0.0015344	0.616663	0.181622	0.0468043	-0.102368	-0.0574964	0.0173889	0.435041
6	ENCODE	VESLO	0.0286231	0.656572	0.215133	0.0425678	-0.103747	-0.0448049	0.0138591	0.441439
6	ENCODE	TORTA	-0.00148315	0.640974	0.18253	0.0173483	-0.0766059	-0.0715049	0.0336085	0.458444
6	ENCODE	VLAJKA	0.00198607	0.611441	0.230808	0.0339428	-0.131767	-0.0425428	0.00874616	0.380633
6	ENCODE	DREVO	-0.000353799	0.677786	0.18334	0.0595705	-0.212328	-0.0603205	0.025918	0.494446
6	ENCODE	MYDLO	0.0341594	0.58558	0.181688	0.00992399	-0.13129	-0.045932	0.0131843	0.403892
6	ENCODE	TVÁR	0.0107316	0.630019	0.211463	0.0344366	-0.144116	-0.0500133	0.011566	0.418556
6	ENCODE	ŽABA	0.0128467	0.640509	0.204035	0.046629	-0.124074	-0.0472242	0.0109825	0.436474
6	ENCODE	KRYSA	-0.00392301	0.618048	0.196945	0.0453338	-0.11237	-0.0517924	0.022458	0.421103
6	ENCODE	MINCA	0.00420636	0.644276	0.176918	0.0293261	-0.0119162	-0.0572488	0.0195726	0.467358
6	ENCODE	VLNA	-0.00186381	0.667329	0.194218	0.0506786	-0.144765	-0.0604736	0.0207195	0.473111
6	ENCODE	ŠiŠKA	0.00549229	0.638846	0.217385	0.0388662	-0.112673	-0.0592165	0.0233283	0.421461
6	ENCODE	KOCKA	0.0437254	0.634138	0.178119	0.0301505	-0.171983	-0.0589889	0.0223874	0.456018
6	ENCODE	PAŽA	0.0119716	0.639247	0.208281	0.0253851	-0.174082	-0.0496115	0.0125044	0.430966
6	ENCODE	MUL	0.000768245	0.703012	0.183712	0.0600848	-0.0992362	-0.0645645	0.0166552	0.5193
6	ENCODE	RUŽA	-0.00244406	0.660264	0.194724	0.046502	-0.107127	-0.0685001	0.0189407	0.46554
6	ENCODE	AUTO	0.00646922	0.621683	0.199988	0.0283155	-0.152287	-0.0516175	0.017534	0.421695
6	ENCODE	MUŠĽA	-0.0007676	0.600017	0.176222	0.00958353	-0.089008	-0.0487908	0.0127407	0.423795
6	ENCODE	HUSI	0.011836	0.641384	0.194953	0.0262384	-0.134739	-0.05921	0.0190633	0.446431
6	ENCODE	LOPTA	-0.0363387	0.648178	0.204056	0.0488131	-0.151577	-0.0554797	0.0187282	0.444123
6	ENCODE	SMETI	-9.0752e-05	0.623762	0.206115	0.0392012	-0.194325	-0.0440175	0.00862561	0.417647
6	ENCODE	GALOŠA	0.0168331	0.617134	0.190625	0.0143294	-0.121631	-0.0549394	0.018439	0.426509
6	ENCODE	ŠNŮRA	0.000364049	0.616081	0.183906	0.0396222	-0.0871449	-0.0410077	0.00762305	0.432175
6	ENCODE	SUDCA	-0.000389969	0.617437	0.198922	0.0430838	-0.174285	-0.0441994	0.0101184	0.418515
6	ENCODE	BOMBA	0.00675525	0.679053	0.210763	0.0548509	-0.132975	-0.0595997	0.0159882	0.46829
6	ENCODE	LYŽA	-0.0202562	0.641112	0.216299	0.035705	-0.0740773	-0.0553546	0.0202452	0.424814
6	ENCODE	OVOCIE	0.00511009	0.632375	0.181294	0.0420207	-0.0626679	-0.0447088	0.0111929	0.451081
6	ENCODE	PRASA	-0.000502614	0.615737	0.212153	0.0230173	-0.115772	-0.0447271	0.0144924	0.403584
6	ENCODE	ULICA	-0.0319634	0.62417	0.204482	0.0505984	-0.148497	-0.0483507	0.0156173	0.419688
6	ENCODE	PERLA	-0.00368533	0.703784	0.194848	0.080886	-0.152076	-0.0595386	0.0209765	0.508936
6	ENCODE	HMLA	-0.00243692	0.613419	0.205771	0.0442564	-0.153389	-0.0450948	0.0103312	0.407647
6	ENCODE	ZUB	0.00294932	0.633118	0.165838	0.0393481	-0.125641	-0.0526053	0.0157572	0.467281
6	ENCODE	STÔL	-0.00921814	0.608719	0.19827	0.00120005	-0.21867	-0.07449	0.033908	0.410448
6	ENCODE	VOZÍK	-0.00596592	0.645751	0.205536	0.00550867	-0.245059	-0.0629554	0.0204834	0.440214
6	ENCODE	ZUBY	0.00597508	0.618525	0.179508	0.0357982	-0.0962409	-0.0398551	0.0075785	0.439017
6	ENCODE	MOĽA	0.0131045	0.636393	0.200733	-0.00326143	-0.125072	-0.066146	0.0272464	0.435661
6	ENCODE	KOREŇ	-0.00763794	0.637617	0.199055	0.0420423	-0.139242	-0.0472866	0.0114851	0.438562
6	ENCODE	KOLESO	-0.00149795	0.59109	0.205414	0.028179	-0.125341	-0.0472051	0.0100024	0.385677
6	ENCODE	RYBA	-0.00543445	0.60943	0.162444	0.0517585	-0.00749124	-0.041413	0.00841253	0.446987
6	ENCODE	POŠTA	-9.95659e-05	0.601595	0.200523	0.0362363	-0.0836334	-0.0404543	0.00981255	0.401073
6	ENCODE	ŽERIAV	-0.015882	0.649933	0.197791	0.0553377	-0.075939	-0.0406044	0.00866884	0.452141
6	ENCODE	TEHLA	0.00772811	0.637846	0.203426	0.0471769	-0.0617293	-0.0536104	0.0170725	0.43442
6	ENCODE	LÍŠKA	0.0175017	0.671914	0.184283	0.038933	-0.0377436	-0.0529466	0.0144369	0.48763
6	ENCODE	KRIEDA	0.000902952	0.697654	0.174009	0.0443213	-0.176575	-0.0597798	0.0178835	0.523645
6	ENCODE	DRÚK	0.0140856	0.658508	0.187813	0.0437614	-0.14715	-0.0545535	0.018224	0.470695
6	ENCODE	SRSŤ	-0.00881877	0.612751	0.175707	0.0182266	-0.168593	-0.0547884	0.0173367	0.437044
6	ENCODE	BLCHA	-0.00614867	0.612418	0.185079	0.0506364	-0.140887	-0.0506096	0.014399	0.427339
6	ENCODE	SKALA	0.0345304	0.625118	0.208599	0.0320269	-0.124241	-0.0507245	0.0122458	0.416519
6	ENCODE	OPICA	0.000496666	0.657585	0.192946	0.0533754	-0.157726	-0.0579705	0.017358	0.464639
6	ENCODE	ÚHOR	0.0254878	0.636292	0.188913	0.0379401	-0.205965	-0.0505664	0.0149262	0.447378
6	ENCODE	KOLÁČ	-0.00828333	0.649009	0.177785	0.0536326	-0.0420639	-0.0696672	0.0222231	0.471224
6	ENCODE	PALEC	-0.00192694	0.637156	0.199095	0.0538196	-0.201158	-0.0537128	0.0137979	0.438061
6	ENCODE	ĽAD	0.0119932	0.62684	0.200576	0.0460612	-0.165808	-0.0498246	0.0123393	0.426264
6	ENCODE	KOZA	0.000905811	0.644716	0.196938	0.0381272	-0.114091	-0.0475331	0.0129582	0.447778
6	ENCODE	KURA	-0.00198037	0.642956	0.229824	0.037636	-0.152258	-0.0484958	0.0116324	0.413133
6	ENCODE	MYŠ	0.0133468	0.617188	0.188749	0.0396041	-0.0932649	-0.0482551	0.0159304	0.428439
6	ENCODE	FAZUĽA	0.000555862	0.634328	0.204346	0.0510866	-0.0658719	-0.0527009	0.0157146	0.429982
6	ENCODE	LOĎ	0.0161501	0.612844	0.202264	0.0470294	-0.142451	-0.0443981	0.0100736	0.41058
6	ENCODE	SOĽ	-0.000691335	0.600201	0.208786	0.0455781	-0.174802	-0.0435073	0.0112687	0.391415
6	ENCODE	SLNKO	-0.000710137	0.618483	0.194512	0.0443824	-0.172472	-0.0497866	0.0125466	0.42397
6	ENCODE	ZÁMOK	-0.00263916	0.622752	0.178423	0.0476504	-0.085257	-0.0486995	0.0145763	0.444329
6	ENCODE	ZEM	0.00371998	0.661735	0.166739	0.0352885	-0.117003	-0.0526414	0.00973493	0.494997
6	ENCODE	OBRUS	0.00197304	0.684496	0.213802	0.0348046	-0.120507	-0.0529563	0.0172975	0.470694
6	ENCODE	LOS	0.0247123	0.62157	0.201582	0.0446983	-0.0966706	-0.0543679	0.0215744	0.419988
6	ENCODE	DÓZA	0.000200123	0.653726	0.196475	0.0533774	-0.198305	-0.0564197	0.0192892	0.45725
6	ENCODE	VČELA	-0.0060038	0.643618	0.211707	0.040878	-0.14598	-0.0486215	0.0164314	0.431911
6	ENCODE	HUBA	-0.00258048	0.636889	0.18615	0.0444924	-0.0915056	-0.0583669	0.0155748	0.450739
6	ENCODE	CHVOST	0.013326	0.646841	0.191609	0.0450628	-0.0880551	-0.0543248	0.0142691	0.455232
6	ENCODE	BRÁNA	0.021444	0.673683	0.205174	0.0520639	-0.154754	-0.0475589	0.0101865	0.468508
6	ENCODE	PRST	0.000710427	0.620174	0.177123	0.0643927	-0.128986	-0.0391117	0.00814019	0.443052
6	ENCODE	KRTOK	0.00269916	0.601557	0.187267	0.0238316	-0.151312	-0.0447031	0.0131516	0.414289
6	ENCODE	VÁZA	0.00766422	0.613911	0.193362	0.00991322	-0.180574	-0.0476538	0.0120075	0.420549
6	ENCODE	TANK	-0.0173149	0.669779	0.207767	0.0595007	-0.146498	-0.0628897	0.0257014	0.462012
6	ENCODE	VAŇA	-0.0134816	0.627482	0.20794	0.0450528	-0.0418828	-0.0467913	0.0111106	0.419543
6	ENCODE	TULEŇ	-0.0156156	0.644244	0.172583	0.0294776	-0.160868	-0.0562069	0.0236827	0.471661
6	ENCODE	HODINY	0.0215118	0.628458	0.200049	0.0558182	-0.177573	-0.046799	0.0119021	0.428409
6	ENCODE	JAHŇA	-0.0232654	0.624794	0.179844	0.0565932	-0.134742	-0.0596769	0.0244041	0.44495
6	ENCODE	KER	-0.00233918	0.621567	0.178657	0.025772	-0.158266	-0.0508368	0.0129723	0.44291
11	ENCODE	MAČKA	0.0188847	0.624728	0.186593	0.0345309	-0.0942307	-0.0574859	0.0177404	0.438135
11	ENCODE	KAČKA	0.00514666	0.621109	0.192651	0.0439715	-0.0644986	-0.0610172	0.0211796	0.428458
11	ENCODE	KRYSA	-0.0054032	0.605611	0.172111	0.0397127	-0.000528661	-0.0492042	0.0129703	0.4335
11	ENCODE	ĽAD	0.0199357	0.60518	0.172773	0.0455693	-0.131425	-0.0547609	0.0129957	0.432408
11	ENCODE	RUŽA	-0.013041	0.641317	0.188378	0.0585133	-0.0618846	-0.0572115	0.0150302	0.452939
11	ENCODE	VESLO	0.00393221	0.60415	0.171942	0.0458195	-0.114557	-0.0465478	0.0118542	0.432208
11	ENCODE	LANO	0.013138	0.61221	0.194092	0.0461223	-0.138293	-0.053238	0.0141729	0.418119
11	ENCODE	DÓZA	0.00443319	0.592869	0.183351	0.046135	-0.10642	-0.0509898	0.0102317	0.409518
11	ENCODE	TAŠKA	-0.00799241	0.619443	0.198298	0.0233305	-0.15983	-0.0653128	0.0264321	0.421145
11	ENCODE	TANK	0.00533638	0.599469	0.174888	0.0500041	-0.0432209	-0.0524091	0.0104676	0.424581
11	ENCODE	FILM	0.0101194	0.610537	0.183391	0.0464652	-0.108744	-0.0520735	0.0141028	0.427146
11	ENCODE	PARA	0.0162132	0.61783	0.213901	0.0321489	-0.0974231	-0.0535857	0.0150615	0.403929
11	ENCODE	ZNAK	0.0129143	0.675212	0.164529	0.0512358	-0.0927001	-0.0913993	0.0328831	0.510683
11	ENCODE	FARMA	0.00295773	0.626788	0.209241	0.0356391	-0.0877599	-0.0578603	0.0212282	0.417547
11	ENCODE	LOPTA	0.00162432	0.611987	0.190505	0.0401673	-0.0166114	-0.0499393	0.0126591	0.421482
11	ENCODE	VÁZA	-0.00376678	0.594935	0.177337	0.0429592	-0.0222549	-0.0456732	0.00721807	0.417598
11	ENCODE	ROHOŽ	0.00701125	0.599218	0.179095	0.0382719	-0.13998	-0.0568195	0.0142125	0.420124
11	ENCODE	KER	0.00187272	0.623745	0.199166	0.0585447	-0.129832	-0.0583687	0.0193497	0.424579
11	ENCODE	JELEŇ	0.000232774	0.582187	0.192872	0.0527819	-0.15481	-0.0494807	0.0118832	0.389314
11	ENCODE	BAZÉN	0.00755803	0.632188	0.181743	0.0521849	-0.162509	-0.0567353	0.0122456	0.450446
11	ENCODE	PLOT	-0.0698235	0.79267	0.206877	0.169855	-0.100943	-0.24686	0.178821	0.585793
11	ENCODE	MATRAC	0.010295	0.616423	0.197884	0.0464363	-0.0757278	-0.0534757	0.010992	0.418539
11	ENCODE	STROM	-0.00294136	0.62147	0.166792	0.0475158	-0.137179	-0.0545924	0.0145481	0.454677
11	ENCODE	SOVA	-0.00321159	0.601268	0.190832	0.0533468	-0.158035	-0.0508863	0.0113302	0.410436
11	ENCODE	BRÁNA	0.0251504	0.617119	0.185286	0.0429991	-0.122482	-0.0530592	0.0123886	0.431833
11	ENCODE	LYŽA	0.0055776	0.624157	0.191931	0.0442174	-0.100915	-0.0511502	0.0100013	0.432226
11	ENCODE	HMLA	0.0123139	0.62101	0.17964	0.035684	-0.0539377	-0.0519103	0.0170714	0.441369
11	ENCODE	STENA	0.0625462	0.637192	0.187804	0.0498914	-0.125645	-0.0601313	0.0196317	0.449388
11	ENCODE	SLAMA	0.0176011	0.614553	0.183419	0.0366874	-0.137877	-0.0507525	0.0105769	0.431135
11	ENCODE	MOST	-0.0149542	0.610378	0.187462	0.0474694	-0.113599	-0.0480499	0.0114965	0.422916
11	ENCODE	ZUB	-0.0150912	0.614804	0.210598	0.038634	-0.140673	-0.068145	0.0258791	0.404205
11	ENCODE	ZÁMOK	0.00604325	0.624433	0.175683	0.0398618	-0.0942894	-0.0558276	0.0168303	0.44875
11	ENCODE	HRACH	0.0173844	0.607446	0.172548	0.0542254	-0.1216	-0.0589678	0.0163845	0.434898
11	ENCODE	UCHO	0.0113293	0.607679	0.164715	0.044749	-0.0566036	-0.0707729	0.0304935	0.442964
11	ENCODE	RYBA	0.00159235	0.593732	0.189472	0.0267086	-0.113765	-0.05229	0.0188174	0.40426
11	ENCODE	TULEŇ	0.00902835	0.621712	0.181732	0.0340175	-0.106865	-0.0492272	0.0141959	0.43998
11	ENCODE	MORE	0.00930437	0.642784	0.180545	0.0519792	-0.0983794	-0.056792	0.0130403	0.462239
11	ENCODE	NOHA	0.00239712	0.589803	0.192569	0.0487807	-0.129698	-0.0584709	0.0169295	0.397234
11	ENCODE	RÚRA	0.0036135	0.630875	0.19139	0.0456368	-0.156079	-0.0546533	0.0154932	0.439486
11	ENCODE	DRÚK	-0.170321	0.74389	0.145627	0.0654339	-0.0277052	-0.105069	0.0323471	0.598263
11	ENCODE	JAR	0.036513	0.642189	0.180375	0.0542647	-0.0872831	-0.0594791	0.0194736	0.461814
11	ENCODE	DUB	0.0118222	0.640443	0.192208	0.0189832	-0.119129	-0.0517904	0.0118813	0.448235
11	ENCODE	POŠTA	0.00612394	0.642272	0.200608	0.036964	-0.121507	-0.0592905	0.0224661	0.441664
11	ENCODE	SPORÁK	-0.000647467	0.608629	0.184309	0.0443968	-0.134911	-0.0461653	0.00867379	0.42432
11	ENCODE	KRIEDA	-0.0198433	0.635588	0.184259	0.0480246	-0.10745	-0.0653872	0.0199471	0.451329
11	ENCODE	HLINA	-0.00537696	0.620848	0.175967	0.0503394	-0.133185	-0.0569213	0.0157205	0.444881
11	ENCODE	PARK	0.00587181	0.581125	0.177572	0.0277357	-0.0723322	-0.0517488	0.0156318	0.403553
11	ENCODE	MOĽA	0.0318253	0.644943	0.193445	0.0407478	-0.0701328	-0.0518139	0.0127654	0.451498
11	ENCODE	HUSI	-0.00845222	0.599622	0.19909	0.056359	-0.145749	-0.0493667	0.012146	0.400532
11	ENCODE	ŽERIAV	0.0462395	0.615528	0.197072	0.0225682	-0.199578	-0.0533507	0.0129012	0.418456
11	ENCODE	TOPÁNKA	-0.0011465	0.632665	0.193861	0.0338814	-0.0770943	-0.058765	0.0150538	0.438803
11	ENCODE	KAMEŇ	0.0111358	0.635125	0.186406	0.0417958	-0.100039	-0.0462513	0.0112558	0.448719
11	ENCODE	PALEC	-0.0107131	0.63002	0.190847	0.0421612	-0.171707	-0.0693625	0.0250129	0.439172
11	ENCODE	KOREŇ	-0.00315233	0.635285	0.189324	0.0496305	-0.127001	-0.0522565	0.0125062	0.445961
11	ENCODE	BRADA	0.00576445	0.611535	0.173936	0.0452123	-0.106275	-0.049973	0.0124855	0.437599
11	ENCODE	PRASA	0.0221769	0.608111	0.187516	0.0304358	-0.081711	-0.0528955	0.0200306	0.420595
11	ENCODE	VOZÍK	0.0030682	0.626255	0.18563	0.0388628	-0.142185	-0.0508133	0.0125697	0.440625
11	ENCODE	ČAJ	0.00333518	0.637056	0.1898	0.0249044	-0.0808878	-0.0576071	0.0177367	0.447256
11	ENCODE	FLAUTA	0.00558364	0.594436	0.197051	0.0506865	-0.0840185	-0.0534958	0.0118915	0.397386
11	ENCODE	LOS	-0.00720641	0.620633	0.223738	0.0399895	-0.147069	-0.0553552	0.0130402	0.396895
11	ENCODE	SRDCE	-0.0376377	0.79674	0.166084	0.121535	-0.0600554	-0.0949776	0.0317045	0.630656
11	ENCODE	VRANA	-0.0125349	0.631058	0.189618	0.0426413	-0.171633	-0.0577636	0.0180137	0.44144
11	ENCODE	OBRUS	-0.0181061	0.744813	0.173494	0.122399	-0.107247	-0.0906383	0.0413793	0.571319
11	ENCODE	MEČ	-0.00223317	0.641463	0.178242	0.0161872	-0.0423496	-0.0729678	0.0304689	0.463221
11	ENCODE	VLNA	0.0127848	0.614915	0.203087	0.0319568	-0.0719887	-0.0520262	0.0146133	0.411827
11	ENCODE	PENA	0.0313449	0.62104	0.182925	0.0237528	-0.126659	-0.0704	0.033616	0.438116
11	ENCODE	FAZUĽA	0.00288022	0.59761	0.179848	0.0505735	-0.0680993	-0.0537986	0.0123735	0.417763
11	ENCODE	ZUBY	-9.7499e-05	0.622889	0.214134	0.0481645	-0.115067	-0.0629108	0.0200123	0.408755
11	ENCODE	MRAK	-0.00487373	0.587662	0.186759	0.0115668	-0.102391	-0.0506974	0.0171639	0.400903
11	ENCODE	IZBA	0.0117103	0.62461	0.171003	0.0358955	-0.115336	-0.0541971	0.016485	0.453607
11	ENCODE	KALUŽ	-0.00032163	0.620598	0.184662	0.045634	-0.134119	-0.0549585	0.0206595	0.435936
11	ENCODE	PRIEKOPA	0.000861288	0.653671	0.186573	0.0689354	-0.134785	-0.0826742	0.0269692	0.467098
11	ENCODE	DLAŇ	0.000204958	0.624922	0.215901	0.052151	-0.15935	-0.0490574	0.00695056	0.40902
11	ENCODE	CESTA	-0.00461939	0.589022	0.205357	0.0238664	-0.12284	-0.0619542	0.0287945	0.383665
11	ENCODE	HÁK	-0.0247464	0.621506	0.17584	0.0409215	-0.105384	-0.058116	0.0208453	0.445667
11	ENCODE	BLATO	-0.00708807	0.643901	0.199342	0.0365408	-0.120709	-0.0615565	0.0159821	0.444559
11	ENCODE	BOMBA	-4.28279e-05	0.620526	0.172042	0.0436729	-0.145211	-0.0492372	0.0102965	0.448485
11	ENCODE	PAŽA	-0.00889137	0.633471	0.191961	0.0427882	-0.150513	-0.0646705	0.026897	0.441511
11	ENCODE	CHLIEB	0.00127263	0.607966	0.187318	0.0437692	-0.102871	-0.0462456	0.00927022	0.420649
11	ENCODE	SVET	0.00630169	0.620364	0.202391	0.0466096	-0.177331	-0.0517097	0.00900949	0.417973
11	ENCODE	ŠiŠKA	0.0169791	0.603546	0.205547	0.0563853	-0.0203383	-0.0490782	0.0117194	0.397999
11	ENCODE	SUDCA	-0.132276	0.748746	0.146427	0.115235	-0.161545	-0.100432	0.0388644	0.60232
11	ENCODE	OVCA	0.00713599	0.609751	0.193267	0.0523862	-0.110663	-0.0591264	0.0162673	0.416484
11	ENCODE	KRTOK	0.0159726	0.626443	0.190756	0.0440078	-0.0181573	-0.0611217	0.0143983	0.435687
11	ENCODE	MLIEKO	0.00344345	0.602998	0.206278	0.0398813	-0.100096	-0.047649	0.0105022	0.39672
11	ENCODE	ŠNŮRA	0.0363814	0.640885	0.188294	0.0461924	-0.119315	-0.062415	0.0264984	0.45259
11	ENCODE	KOPYTO	-0.00708974	0.611503	0.196384	0.0394263	-0.108796	-0.0599668	0.0206548	0.415119
11	ENCODE	VETRÁK	0.00164972	0.639637	0.192432	0.043772	-0.198965	-0.0724043	0.0292097	0.447205
11	ENCODE	ŠÉF	0.00501382	0.625778	0.179831	0.0336889	-0.123302	-0.0533802	0.0114384	0.445947
11	ENCODE	RYŽA	-0.0188238	0.611674	0.196853	0.0329317	-0.130244	-0.0543663	0.0129238	0.414822
13	ENCODE	DUB	0.00187967	0.577499	0.156905	0.0500849	-0.0414483	-0.106835	0.028178	0.420594
13	ENCODE	OVCE	0.00626809	0.563371	0.137867	0.0486656	-0.151741	-0.0977614	0.0233985	0.425504
13	ENCODE	TANK	0.00733125	0.556733	0.172564	0.0594632	-0.0423776	-0.0850958	0.0161133	0.384169
13	ENCODE	DLAŇ	0.113435	0.629106	0.145809	0.107867	-0.114619	-0.0881619	0.0258334	0.483297
13	ENCODE	HODINY	0.0266516	0.574849	0.138108	0.0592568	-0.1471	-0.102515	0.0276053	0.436741
13	ENCODE	TRÁVA	-0.00466832	0.596554	0.172132	0.0451657	-0.160398	-0.105768	0.0528372	0.424421
13	ENCODE	KNIHA	0.0270728	0.569149	0.127671	0.0539338	-0.041694	-0.12033	0.0405656	0.441477
13	ENCODE	VČELA	-0.0139754	0.584223	0.153997	0.0551679	-0.0718915	-0.0943513	0.0310244	0.430226
13	ENCODE	TAŠKA	0.00352677	0.597369	0.149269	0.0483353	-0.0325911	-0.123136	0.0382457	0.4481
13	ENCODE	DÓZA	1.23371e-05	0.582335	0.159488	0.0391178	-0.0147012	-0.117571	0.044441	0.422847
13	ENCODE	MISKA	0.0909268	0.565847	0.171761	0.0240522	-0.0816926	-0.1159	0.0384303	0.394086
13	ENCODE	VOZÍK	-0.0210168	0.60044	0.13403	0.0328085	-0.0573372	-0.102132	0.0425521	0.46641
13	ENCODE	VESLO	-0.00306753	0.557951	0.152858	0.0529501	-0.118228	-0.0802172	0.019161	0.405093
13	ENCODE	TULEŇ	-0.00582274	0.593097	0.152828	0.0159778	-0.138218	-0.0951246	0.031592	0.440269
13	ENCODE	POSTEL	-0.0191211	0.565365	0.149765	0.0357599	-0.148085	-0.0967733	0.0271665	0.4156
13	ENCODE	KRÁVA	0.035057	0.558046	0.151382	0.0412039	-0.106609	-0.129133	0.0629549	0.406664
13	ENCODE	BLECHA	0.0743293	0.536706	0.149171	0.0278889	-0.102223	-0.0945033	0.0305456	0.387535
13	ENCODE	UBRUS	0.0639284	0.567615	0.139836	0.0597813	-0.00920063	-0.107248	0.0444026	0.427779
13	ENCODE	MLHA	-0.0228405	0.560872	0.136212	0.0382413	-0.0333602	-0.107215	0.0389191	0.42466
13	ENCODE	SMETÍ	0.035459	0.612677	0.139593	0.0798023	-0.0930852	-0.0850766	0.0174021	0.473084
13	ENCODE	STŮL	0.00552913	0.626596	0.142616	0.0452173	-0.158242	-0.134119	0.0509079	0.483981
13	ENCODE	ŠŇŮRA	0.0252624	0.556238	0.135657	0.0168704	-0.0786916	-0.115364	0.0611756	0.420581
13	ENCODE	LŽÍCE	0.0148728	0.601321	0.142609	0.0634626	-0.137834	-0.110421	0.0265375	0.458712
13	ENCODE	ŠNEK	0.0355721	0.566209	0.146647	0.0353083	-0.116733	-0.0922483	0.0261618	0.419563
13	ENCODE	BOMBA	0.0114388	0.59864	0.13301	0.0819039	-0.083993	-0.105063	0.0287061	0.46563
13	ENCODE	HAD	0.0223021	0.589248	0.144794	0.0621694	-0.117227	-0.0921227	0.0278262	0.444455
13	ENCODE	RUKÁV	-0.0265171	0.587575	0.153113	0.0658666	-0.0770833	-0.0891738	0.0283022	0.434462
13	ENCODE	VLAJKA	-0.0201542	0.56543	0.158024	0.0514988	-0.0584459	-0.107464	0.0329204	0.407406
13	ENCODE	AUTO	-0.00785642	0.59184	0.12894	0.0547302	-0.0402707	-0.114954	0.0421218	0.4629
13	ENCODE	BRADA	-0.0291034	0.577831	0.138194	0.0519037	-0.056654	-0.102475	0.0280992	0.439637
13	ENCODE	MAPA	-0.0122357	0.59269	0.14439	0.0545552	-0.0965436	-0.112929	0.0548876	0.448299
13	ENCODE	TRUBKA	-0.0248151	0.569628	0.140132	0.060677	-0.0902063	-0.119212	0.0555815	0.429496
13	ENCODE	PERLA	-0.0257162	0.58729	0.159353	0.0679181	-0.12808	-0.128806	0.0367692	0.427937
13	ENCODE	TVÁŘ	0.00284178	0.591278	0.144957	0.0354583	-0.0894286	-0.0810837	0.0199552	0.446321
13	ENCODE	HLÍNA	0.0678273	0.585223	0.137795	0.0396438	-0.0733208	-0.132497	0.0725829	0.447429
13	ENCODE	LAMPA	-0.00235035	0.595246	0.159274	0.0334754	-0.105487	-0.102994	0.0345022	0.435972
13	ENCODE	TELE	-0.0134001	0.576559	0.147554	0.034464	-0.0542659	-0.0984043	0.0243071	0.429006
13	ENCODE	MATRACE	0.0529932	0.569483	0.154436	0.0421893	-0.14842	-0.0961345	0.0306445	0.415047
13	ENCODE	ŠATY	6.10833e-05	0.563541	0.173524	0.0610667	-0.0997881	-0.0726311	0.0153223	0.390018
13	ENCODE	HUSY	0.00336302	0.588141	0.16785	0.042517	-0.0699795	-0.102684	0.0284571	0.42029
13	ENCODE	SVĚT	0.0343998	0.545289	0.129047	0.0462123	-0.0859522	-0.103188	0.0347277	0.416242
13	ENCODE	PALEC	0.0341758	0.628876	0.124666	0.0618484	-0.0679793	-0.116006	0.044071	0.504211
13	ENCODE	JISKRA	0.014578	0.585097	0.140858	0.0156556	-0.158825	-0.132592	0.0538021	0.444238
13	ENCODE	NIT	0.00567991	0.586948	0.151553	0.0471152	-0.0754768	-0.107459	0.038723	0.435395
13	ENCODE	ZUBY	-0.0340747	0.600854	0.151765	0.0435247	-0.0885211	-0.100495	0.0296639	0.449089
13	ENCODE	MÝDLO	0.0952618	0.570332	0.165741	0.0214661	-0.123627	-0.0785332	0.022622	0.404591
13	ENCODE	NOS	0.0533633	0.557229	0.162062	0.0295015	-0.0976098	-0.108135	0.0408775	0.395167
13	ENCODE	HRÁBĚ	0.0168606	0.606275	0.123777	0.0795155	-0.181263	-0.127813	0.048512	0.482498
13	ENCODE	JEHNĚ	-0.0155429	0.566818	0.168642	0.00566945	-0.106532	-0.0896342	0.0424765	0.398176
13	ENCODE	PARK	0.0912914	0.613666	0.118304	0.0322376	-0.12105	-0.136212	0.0627443	0.495362
13	ENCODE	ZLATO	0.0042623	0.572854	0.146446	0.0564434	-0.06694	-0.0897812	0.028365	0.426408
13	ENCODE	PTÁK	0.0609892	0.586476	0.167357	0.0432146	-0.151402	-0.137713	0.058951	0.419119
13	ENCODE	VĚTRÁK	0.0117026	0.565794	0.127931	0.0530846	-0.114178	-0.0901016	0.0211492	0.437863
13	ENCODE	FLÉTNA	0.0215005	0.57364	0.14143	0.0607328	-0.0635651	-0.0957406	0.0217893	0.43221
13	ENCODE	KOPEC	-0.011438	0.585076	0.159798	0.0605498	-0.0959539	-0.0988626	0.0268958	0.425279
13	ENCODE	KOČKA	0.0240023	0.590831	0.163243	0.0375458	-0.042782	-0.119456	0.0396338	0.427588
13	ENCODE	OVOCE	0.00488268	0.558421	0.129567	0.0338822	-0.0308732	-0.087989	0.0269994	0.428853
13	ENCODE	HRNEK	-0.015556	0.543593	0.152695	0.0468114	-0.0801663	-0.0788467	0.0195813	0.390898
13	ENCODE	FILM	0.0287309	0.58376	0.132124	0.0252144	-0.073067	-0.103019	0.0371263	0.451636
13	ENCODE	ROHOŽ	0.000625626	0.572218	0.156776	0.0494931	-0.178334	-0.149173	0.0836237	0.415442
13	ENCODE	PLOT	-0.00910764	0.584134	0.148721	0.0514494	-0.0366666	-0.0888339	0.0184416	0.435414
13	ENCODE	SLUNCE	-0.0118117	0.58044	0.15296	0.0541503	-0.0858196	-0.0836452	0.020621	0.42748
13	ENCODE	ČAJ	-0.0365229	0.648107	0.1626	0.109258	-0.115983	-0.200076	0.10964	0.485507
13	ENCODE	STROM	0.0312453	0.580106	0.153765	0.0328656	-0.156447	-0.10068	0.0378647	0.426341
13	ENCODE	BALÓN	-0.0121135	0.544718	0.136658	0.0355972	-0.0800855	-0.0846477	0.0234513	0.40806
13	ENCODE	PRST	-0.0219536	0.587502	0.155844	0.0583863	-0.0738388	-0.131933	0.0617908	0.431658
13	ENCODE	ŠÉF	0.0432659	0.551352	0.164139	0.0212611	-0.11459	-0.0969062	0.0295443	0.387213
13	ENCODE	SKÁLA	0.0134414	0.588306	0.146118	0.0498841	-0.0584214	-0.101631	0.0242353	0.442188
13	ENCODE	PRASE	0.0660855	0.583311	0.122899	0.050934	-0.00926912	-0.103386	0.0334511	0.460413
13	ENCODE	ELF	0.0199793	0.592789	0.128464	0.062408	-0.0982917	-0.105897	0.0339081	0.464325
13	ENCODE	VLNA	0.0496088	0.543616	0.155747	0.049583	-0.124493	-0.0903895	0.0245665	0.387869
13	ENCODE	OPICE	-0.00331501	0.555726	0.1357	0.0421287	-0.0283433	-0.0810683	0.0174788	0.420026
13	ENCODE	SŮL	0.011865	0.590546	0.161701	0.037698	-0.166085	-0.108857	0.0316215	0.428845
13	ENCODE	FAZOLE	-0.0194136	0.602307	0.134865	0.0470477	-0.0565773	-0.119473	0.0406863	0.467442
13	ENCODE	MOL	0.0212974	0.564122	0.155073	0.0453409	-0.0440891	-0.108582	0.0280523	0.409049
13	ENCODE	ÚSTA	-0.00186786	0.584939	0.11816	0.0398035	-0.0233113	-0.128923	0.0543745	0.466779
13	ENCODE	KOPYTO	-0.00599345	0.580185	0.134549	0.054432	-0.0836987	-0.115371	0.0371819	0.445636
13	ENCODE	KOSTKA	-0.0240907	0.57058	0.161489	0.0182472	-0.142175	-0.0888393	0.023147	0.40909
13	ENCODE	ČLUN	-0.0123672	0.573826	0.162506	0.0330284	-0.153183	-0.0899718	0.0351681	0.41132
13	ENCODE	NOHA	0.0406842	0.610988	0.114928	0.0490607	-0.079246	-0.106596	0.0325588	0.49606
13	ENCODE	RÝŽE	0.00384886	0.576465	0.16264	0.0458122	-0.0883508	-0.110184	0.0544596	0.413825
13	ENCODE	PÁRA	0.0249123	0.544576	0.149341	0.0410859	-0.0216734	-0.0879098	0.022768	0.395235
13	ENCODE	SOUDCE	-0.00702174	0.560607	0.141925	0.0629399	-0.110313	-0.0991044	0.0241653	0.418682
13	ENCODE	BRÁNA	0.0303201	0.560025	0.15448	0.0158201	-0.120515	-0.11044	0.0605613	0.405544
13	ENCODE	ZOBÁK	0.0589032	0.601192	0.115605	0.0321384	-0.0121213	-0.089645	0.0244614	0.485587
13	ENCODE	ČERV	-0.0144703	0.561224	0.146605	0.0598851	-0.108	-0.115996	0.0364955	0.414619
13	ENCODE	CESTA	-0.0008424	0.599858	0.135299	0.0593811	-0.027219	-0.155892	0.0576162	0.46456
13	ENCODE	HOUBA	-0.0369228	0.54524	0.152714	0.0257541	-0.106827	-0.0910233	0.0295991	0.392526
13	ENCODE	BUBEN	0.00483746	0.615376	0.135316	0.083522	-0.0769092	-0.172496	0.0521768	0.480059
13	ENCODE	KVĚT	-0.0283218	0.553909	0.149195	0.0153224	-0.183737	-0.101239	0.0274143	0.404714

[truncated: 3 more sheets: Suppl fig 8, Suppl fig 9 white matter, Suppl fig 9 gray matter]
